# Supplementary material for: Investment in reward by ant-dispersed plants consistently selects for better partners along a geographic gradient
Source: AoB Plants. 2019 May 2;11(3):plz027. doi: 10.1093/aobpla/plz027 (PMC6534284; doi:10.1093/aobpla/plz027)
Supplement: plz027_suppl_Supplementary-Data-1 [file plz027_suppl_supplementary-data-1.xlsx]

## Sheet: 6_3_18_interacton_raw
Index	Nettime	SeedType	Seedind	Andspecies	Distance	plot	Nest	Site	Interaction	Status_removal	Date	Ant_Guild
1	60	CG	1	ME	0	close	BEME4	Boker	0	0	5.5.16	Granivore
2	60	CG	2	ME	0	close	BEME4	Boker	0	0	5.5.16	Granivore
3	60	CG	3	ME	0	close	BEME4	Boker	0	0	5.5.16	Granivore
4	60	CG	4	ME	0	close	BEME4	Boker	0	0	5.5.16	Granivore
5	60	CG	5	ME	0	close	BEME4	Boker	0	0	5.5.16	Granivore
6	5	CQ	1	ME	0	close	BEME4	Boker	5	1	5.5.16	Granivore
7	60	CQ	2	ME	0	close	BEME4	Boker	0	0	5.5.16	Granivore
8	60	CQ	3	ME	0	close	BEME4	Boker	0	0	5.5.16	Granivore
9	60	CQ	4	ME	0	close	BEME4	Boker	0	0	5.5.16	Granivore
10	60	CQ	5	ME	0	close	BEME4	Boker	0	0	5.5.16	Granivore
11	5	SC	1	ME	0	close	BEME4	Boker	5	1	5.5.16	Granivore
12	60	SC	2	ME	0	close	BEME4	Boker	0	0	5.5.16	Granivore
13	60	SC	3	ME	0	close	BEME4	Boker	0	0	5.5.16	Granivore
14	60	SC	4	ME	0	close	BEME4	Boker	0	0	5.5.16	Granivore
15	60	SC	5	ME	0	close	BEME4	Boker	0	0	5.5.16	Granivore
16	60	VC	1	ME	0	close	BEME4	Boker	0	0	5.5.16	Granivore
17	60	VC	2	ME	0	close	BEME4	Boker	0	0	5.5.16	Granivore
18	60	VC	3	ME	0	close	BEME4	Boker	0	0	5.5.16	Granivore
19	60	VC	4	ME	0	close	BEME4	Boker	0	0	5.5.16	Granivore
20	60	VC	5	ME	0	close	BEME4	Boker	0	0	5.5.16	Granivore
21	60	CG	1	ME	1.5	far	BEME4	Boker	0	0	5.5.16	Granivore
22	60	CG	2	ME	1.5	far	BEME4	Boker	0	0	5.5.16	Granivore
23	60	CG	3	ME	1.5	far	BEME4	Boker	0	0	5.5.16	Granivore
24	60	CG	4	ME	1.5	far	BEME4	Boker	0	0	5.5.16	Granivore
25	60	CG	5	ME	1.5	far	BEME4	Boker	0	0	5.5.16	Granivore
26	60	CQ	1	ME	1.5	far	BEME4	Boker	0	0	5.5.16	Granivore
27	60	CQ	2	ME	1.5	far	BEME4	Boker	0	0	5.5.16	Granivore
28	60	CQ	3	ME	1.5	far	BEME4	Boker	0	0	5.5.16	Granivore
29	60	CQ	4	ME	1.5	far	BEME4	Boker	0	0	5.5.16	Granivore
30	60	CQ	5	ME	1.5	far	BEME4	Boker	0	0	5.5.16	Granivore
31	60	SC	1	ME	1.5	far	BEME4	Boker	0	0	5.5.16	Granivore
32	60	SC	2	ME	1.5	far	BEME4	Boker	0	0	5.5.16	Granivore
33	60	SC	3	ME	1.5	far	BEME4	Boker	0	0	5.5.16	Granivore
34	60	SC	4	ME	1.5	far	BEME4	Boker	0	0	5.5.16	Granivore
35	60	SC	5	ME	1.5	far	BEME4	Boker	0	0	5.5.16	Granivore
36	60	VC	1	ME	1.5	far	BEME4	Boker	0	0	5.5.16	Granivore
37	60	VC	2	ME	1.5	far	BEME4	Boker	0	0	5.5.16	Granivore
38	60	VC	3	ME	1.5	far	BEME4	Boker	0	0	5.5.16	Granivore
39	60	VC	4	ME	1.5	far	BEME4	Boker	0	0	5.5.16	Granivore
40	60	VC	5	ME	1.5	far	BEME4	Boker	0	0	5.5.16	Granivore
41	41	CG	1	ME	0	close	BEME6	Boker	5	1	1.5.16	Granivore
42	46	CG	2	ME	0	close	BEME6	Boker	5	1	1.5.16	Granivore
43	60	CG	3	ME	0	close	BEME6	Boker	0	0	1.5.16	Granivore
44	60	CG	4	ME	0	close	BEME6	Boker	0	0	1.5.16	Granivore
45	60	CG	5	ME	0	close	BEME6	Boker	0	0	1.5.16	Granivore
46	36	CQ	1	ME	0	close	BEME6	Boker	5	1	1.5.16	Granivore
47	51	CQ	2	ME	0	close	BEME6	Boker	5	1	1.5.16	Granivore
48	60	CQ	3	ME	0	close	BEME6	Boker	0	0	1.5.16	Granivore
49	60	CQ	4	ME	0	close	BEME6	Boker	0	0	1.5.16	Granivore
50	60	CQ	5	ME	0	close	BEME6	Boker	0	0	1.5.16	Granivore
51	51	SC	1	ME	0	close	BEME6	Boker	5	1	1.5.16	Granivore
52	57	SC	2	ME	0	close	BEME6	Boker	3	0	1.5.16	Granivore
53	60	SC	3	ME	0	close	BEME6	Boker	0	0	1.5.16	Granivore
54	60	SC	4	ME	0	close	BEME6	Boker	0	0	1.5.16	Granivore
55	60	SC	5	ME	0	close	BEME6	Boker	0	0	1.5.16	Granivore
56	31	VC	1	ME	0	close	BEME6	Boker	5	1	1.5.16	Granivore
57	34	VC	2	ME	0	close	BEME6	Boker	5	1	1.5.16	Granivore
58	47	VC	3	ME	0	close	BEME6	Boker	5	1	1.5.16	Granivore
59	56	VC	4	ME	0	close	BEME6	Boker	5	1	1.5.16	Granivore
60	60	VC	5	ME	0	close	BEME6	Boker	0	0	1.5.16	Granivore
61	13	CG	1	ME	1.5	far	BEME6	Boker	5	1	1.5.16	Granivore
62	21	CG	2	ME	1.5	far	BEME6	Boker	5	1	1.5.16	Granivore
63	21	CG	3	ME	1.5	far	BEME6	Boker	5	1	1.5.16	Granivore
64	60	CG	4	ME	1.5	far	BEME6	Boker	0	0	1.5.16	Granivore
65	60	CG	5	ME	1.5	far	BEME6	Boker	0	0	1.5.16	Granivore
66	2	CQ	1	ME	1.5	far	BEME6	Boker	5	1	1.5.16	Granivore
67	2	CQ	2	ME	1.5	far	BEME6	Boker	5	1	1.5.16	Granivore
68	11	CQ	3	ME	1.5	far	BEME6	Boker	5	1	1.5.16	Granivore
69	15	CQ	4	ME	1.5	far	BEME6	Boker	5	1	1.5.16	Granivore
70	16	CQ	5	ME	1.5	far	BEME6	Boker	5	1	1.5.16	Granivore
71	6	SC	1	TI	1.5	far	BEME6	Boker	3	0	1.5.16	Granivore
72	21	SC	2	TI	1.5	far	BEME6	Boker	3	0	1.5.16	Granivore
73	60	SC	3	ME	1.5	far	BEME6	Boker	0	0	1.5.16	Granivore
74	60	SC	4	ME	1.5	far	BEME6	Boker	0	0	1.5.16	Granivore
75	60	SC	5	ME	1.5	far	BEME6	Boker	0	0	1.5.16	Granivore
76	0	VC	1	ME	1.5	far	BEME6	Boker	5	1	1.5.16	Granivore
77	1	VC	2	ME	1.5	far	BEME6	Boker	5	1	1.5.16	Granivore
78	1	VC	3	ME	1.5	far	BEME6	Boker	5	1	1.5.16	Granivore
79	12	VC	4	ME	1.5	far	BEME6	Boker	5	1	1.5.16	Granivore
80	13	VC	5	ME	1.5	far	BEME6	Boker	5	1	1.5.16	Granivore
626	1	CG	1	TI	0	close	BEME10	Boker	5	1	8.5.16	Granivore
627	60	CG	2	ME	0	close	BEME10	Boker	0	0	8.5.16	Granivore
628	60	CG	3	ME	0	close	BEME10	Boker	0	0	8.5.16	Granivore
629	60	CG	4	ME	0	close	BEME10	Boker	0	0	8.5.16	Granivore
630	60	CG	5	ME	0	close	BEME10	Boker	0	0	8.5.16	Granivore
631	60	CQ	1	ME	0	close	BEME10	Boker	0	0	8.5.16	Granivore
632	60	CQ	2	ME	0	close	BEME10	Boker	0	0	8.5.16	Granivore
633	60	CQ	3	ME	0	close	BEME10	Boker	0	0	8.5.16	Granivore
634	60	CQ	4	ME	0	close	BEME10	Boker	0	0	8.5.16	Granivore
635	60	CQ	5	ME	0	close	BEME10	Boker	0	0	8.5.16	Granivore
636	5	SC	1	ME	0	close	BEME10	Boker	1	0	8.5.16	Granivore
637	9	SC	2	ME	0	close	BEME10	Boker	1	0	8.5.16	Granivore
638	35	SC	3	CN	0	close	BEME10	Boker	1	0	8.5.16	Granivore
639	60	SC	4	ME	0	close	BEME10	Boker	0	0	8.5.16	Granivore
640	60	SC	5	ME	0	close	BEME10	Boker	0	0	8.5.16	Granivore
641	20	VC	1	ME	0	close	BEME10	Boker	5	1	8.5.16	Granivore
642	28	VC	2	ME	0	close	BEME10	Boker	5	1	8.5.16	Granivore
643	30	VC	3	TI	0	close	BEME10	Boker	5	1	8.5.16	Granivore
644	60	VC	4	ME	0	close	BEME10	Boker	0	0	8.5.16	Granivore
645	60	VC	5	ME	0	close	BEME10	Boker	0	0	8.5.16	Granivore
646	60	CG	1	ME	1.5	far	BEME10	Boker	0	0	8.5.16	Granivore
647	60	CG	2	ME	1.5	far	BEME10	Boker	0	0	8.5.16	Granivore
648	60	CG	3	ME	1.5	far	BEME10	Boker	0	0	8.5.16	Granivore
649	60	CG	4	ME	1.5	far	BEME10	Boker	0	0	8.5.16	Granivore
650	60	CG	5	ME	1.5	far	BEME10	Boker	0	0	8.5.16	Granivore
651	60	CQ	1	ME	1.5	far	BEME10	Boker	0	0	8.5.16	Granivore
652	60	CQ	2	ME	1.5	far	BEME10	Boker	0	0	8.5.16	Granivore
653	60	CQ	3	ME	1.5	far	BEME10	Boker	0	0	8.5.16	Granivore
654	60	CQ	4	ME	1.5	far	BEME10	Boker	0	0	8.5.16	Granivore
655	60	CQ	5	ME	1.5	far	BEME10	Boker	0	0	8.5.16	Granivore
656	37	SC	1	ME	1.5	far	BEME10	Boker	3	0	8.5.16	Granivore
657	60	SC	2	ME	1.5	far	BEME10	Boker	0	0	8.5.16	Granivore
658	60	SC	3	ME	1.5	far	BEME10	Boker	0	0	8.5.16	Granivore
659	60	SC	4	ME	1.5	far	BEME10	Boker	0	0	8.5.16	Granivore
660	60	SC	5	ME	1.5	far	BEME10	Boker	0	0	8.5.16	Granivore
661	60	VC	1	ME	1.5	far	BEME10	Boker	0	0	8.5.16	Granivore
662	60	VC	2	ME	1.5	far	BEME10	Boker	0	0	8.5.16	Granivore
663	60	VC	3	ME	1.5	far	BEME10	Boker	0	0	8.5.16	Granivore
664	60	VC	4	ME	1.5	far	BEME10	Boker	0	0	8.5.16	Granivore
665	60	VC	5	ME	1.5	far	BEME10	Boker	0	0	8.5.16	Granivore
666	60	CG	1	ME	0	close	BEME10_1	Boker	0	0	5.5.16	Granivore
667	60	CG	2	ME	0	close	BEME10_1	Boker	0	0	5.5.16	Granivore
668	60	CG	3	ME	0	close	BEME10_1	Boker	0	0	5.5.16	Granivore
669	60	CG	4	ME	0	close	BEME10_1	Boker	0	0	5.5.16	Granivore
670	60	CG	5	ME	0	close	BEME10_1	Boker	0	0	5.5.16	Granivore
671	5	CQ	1	ME	0	close	BEME10_1	Boker	5	1	5.5.16	Granivore
672	14	CQ	2	ME	0	close	BEME10_1	Boker	5	1	5.5.16	Granivore
673	60	CQ	3	ME	0	close	BEME10_1	Boker	0	0	5.5.16	Granivore
674	17	CQ	4	ME	0	close	BEME10_1	Boker	5	1	5.5.16	Granivore
675	60	CQ	5	ME	0	close	BEME10_1	Boker	0	0	5.5.16	Granivore
676	14	SC	1	ME	0	close	BEME10_1	Boker	4	0	5.5.16	Granivore
677	16	SC	2	ME	0	close	BEME10_1	Boker	5	1	5.5.16	Granivore
678	17	SC	3	ME	0	close	BEME10_1	Boker	5	1	5.5.16	Granivore
679	18	SC	4	ME	0	close	BEME10_1	Boker	5	1	5.5.16	Granivore
680	60	SC	5	ME	0	close	BEME10_1	Boker	5	1	5.5.16	Granivore
681	6	VC	1	ME	0	close	BEME10_1	Boker	5	1	5.5.16	Granivore
682	10	VC	2	ME	0	close	BEME10_1	Boker	5	1	5.5.16	Granivore
683	14	VC	3	ME	0	close	BEME10_1	Boker	5	1	5.5.16	Granivore
684	15	VC	4	ME	0	close	BEME10_1	Boker	5	1	5.5.16	Granivore
685	60	VC	5	ME	0	close	BEME10_1	Boker	0	0	5.5.16	Granivore
686	60	CG	1	ME	1.5	far	BEME10_1	Boker	0	0	5.5.16	Granivore
687	60	CG	2	ME	1.5	far	BEME10_1	Boker	0	0	5.5.16	Granivore
688	60	CG	3	ME	1.5	far	BEME10_1	Boker	0	0	5.5.16	Granivore
689	60	CG	4	ME	1.5	far	BEME10_1	Boker	0	0	5.5.16	Granivore
690	60	CG	5	ME	1.5	far	BEME10_1	Boker	0	0	5.5.16	Granivore
691	60	CQ	1	ME	1.5	far	BEME10_1	Boker	0	0	5.5.16	Granivore
692	60	CQ	2	ME	1.5	far	BEME10_1	Boker	0	0	5.5.16	Granivore
693	60	CQ	3	ME	1.5	far	BEME10_1	Boker	0	0	5.5.16	Granivore
694	60	CQ	4	ME	1.5	far	BEME10_1	Boker	0	0	5.5.16	Granivore
695	60	CQ	5	ME	1.5	far	BEME10_1	Boker	0	0	5.5.16	Granivore
696	9	SC	1	ME	1.5	far	BEME10_1	Boker	5	1	5.5.16	Granivore
697	12	SC	2	ME	1.5	far	BEME10_1	Boker	4	0	5.5.16	Granivore
698	13	SC	3	ME	1.5	far	BEME10_1	Boker	4	0	5.5.16	Granivore
699	12	SC	4	ME	1.5	far	BEME10_1	Boker	5	1	5.5.16	Granivore
700	12	SC	5	ME	1.5	far	BEME10_1	Boker	5	1	5.5.16	Granivore
701	11	VC	1	ME	1.5	far	BEME10_1	Boker	5	1	5.5.16	Granivore
702	16	VC	2	ME	1.5	far	BEME10_1	Boker	5	1	5.5.16	Granivore
703	60	VC	3	ME	1.5	far	BEME10_1	Boker	0	0	5.5.16	Granivore
704	60	VC	4	ME	1.5	far	BEME10_1	Boker	0	0	5.5.16	Granivore
705	60	VC	5	ME	1.5	far	BEME10_1	Boker	0	0	5.5.16	Granivore
706	12	CG	1	MV	0	close	BEME14	Boker	5	1	5.5.16	Granivore
707	15	CG	2	MV	0	close	BEME14	Boker	5	1	5.5.16	Granivore
708	15	CG	3	MV	0	close	BEME14	Boker	5	1	5.5.16	Granivore
709	15	CG	4	MV	0	close	BEME14	Boker	5	1	5.5.16	Granivore
710	38	CG	5	MV	0	close	BEME14	Boker	5	1	5.5.16	Granivore
711	8	CQ	1	MV	0	close	BEME14	Boker	5	1	5.5.16	Granivore
712	9	CQ	2	MV	0	close	BEME14	Boker	5	1	5.5.16	Granivore
713	10	CQ	3	MV	0	close	BEME14	Boker	5	1	5.5.16	Granivore
714	60	CQ	4	ME	0	close	BEME14	Boker	0	0	5.5.16	Granivore
715	60	CQ	5	ME	0	close	BEME14	Boker	0	0	5.5.16	Granivore
716	9	SC	1	MV	0	close	BEME14	Boker	3	0	5.5.16	Granivore
717	60	SC	2	ME	0	close	BEME14	Boker	0	0	5.5.16	Granivore
718	60	SC	3	ME	0	close	BEME14	Boker	0	0	5.5.16	Granivore
719	60	SC	4	ME	0	close	BEME14	Boker	0	0	5.5.16	Granivore
720	60	SC	5	ME	0	close	BEME14	Boker	0	0	5.5.16	Granivore
721	60	VC	1	ME	0	close	BEME14	Boker	0	0	5.5.16	Granivore
722	12	VC	2	MV	0	close	BEME14	Boker	5	1	5.5.16	Granivore
723	13	VC	3	MV	0	close	BEME14	Boker	5	1	5.5.16	Granivore
724	20	VC	4	MV	0	close	BEME14	Boker	5	1	5.5.16	Granivore
725	60	VC	5	ME	0	close	BEME14	Boker	0	0	5.5.16	Granivore
726	19	CG	1	MV	1.5	far	BEME14	Boker	5	1	5.5.16	Granivore
727	60	CG	2	ME	1.5	far	BEME14	Boker	0	0	5.5.16	Granivore
728	60	CG	3	ME	1.5	far	BEME14	Boker	0	0	5.5.16	Granivore
729	60	CG	4	ME	1.5	far	BEME14	Boker	0	0	5.5.16	Granivore
730	60	CG	5	ME	1.5	far	BEME14	Boker	0	0	5.5.16	Granivore
731	17	CQ	1	MV	1.5	far	BEME14	Boker	5	1	5.5.16	Granivore
732	17	CQ	2	MV	1.5	far	BEME14	Boker	5	1	5.5.16	Granivore
733	18	CQ	3	MV	1.5	far	BEME14	Boker	5	1	5.5.16	Granivore
734	20	CQ	4	MV	1.5	far	BEME14	Boker	5	1	5.5.16	Granivore
735	27	CQ	5	MV	1.5	far	BEME14	Boker	5	1	5.5.16	Granivore
736	17	SC	1	MV	1.5	far	BEME14	Boker	3	0	5.5.16	Granivore
737	60	SC	2	ME	1.5	far	BEME14	Boker	0	0	5.5.16	Granivore
738	60	SC	3	ME	1.5	far	BEME14	Boker	0	0	5.5.16	Granivore
739	60	SC	4	ME	1.5	far	BEME14	Boker	0	0	5.5.16	Granivore
740	60	SC	5	ME	1.5	far	BEME14	Boker	0	0	5.5.16	Granivore
741	19	VC	1	MV	1.5	far	BEME14	Boker	5	1	5.5.16	Granivore
742	25	VC	2	MV	1.5	far	BEME14	Boker	5	1	5.5.16	Granivore
743	40	VC	3	MV	1.5	far	BEME14	Boker	5	1	5.5.16	Granivore
744	47	VC	4	MV	1.5	far	BEME14	Boker	3	0	5.5.16	Granivore
745	60	VC	5	MV	1.5	far	BEME14	Boker	0	0	5.5.16	Granivore
746	24	CG	1	ME	0	close	beme4_2	Boker	5	1	1.5.16	Granivore
747	35	CG	2	ME	0	close	beme4_2	Boker	5	1	1.5.16	Granivore
748	60	CG	3	ME	0	close	beme4_2	Boker	0	0	1.5.16	Granivore
749	60	CG	4	ME	0	close	beme4_2	Boker	0	0	1.5.16	Granivore
750	60	CG	5	ME	0	close	beme4_2	Boker	0	0	1.5.16	Granivore
751	16	CQ	1	ME	0	close	beme4_2	Boker	5	1	1.5.16	Granivore
752	60	CQ	2	ME	0	close	beme4_2	Boker	0	0	1.5.16	Granivore
753	60	CQ	3	ME	0	close	beme4_2	Boker	0	0	1.5.16	Granivore
754	60	CQ	4	ME	0	close	beme4_2	Boker	0	0	1.5.16	Granivore
755	60	CQ	5	ME	0	close	beme4_2	Boker	0	0	1.5.16	Granivore
756	29	SC	1	ME	0	close	beme4_2	Boker	1	0	1.5.16	Granivore
757	31	SC	2	ME	0	close	beme4_2	Boker	5	1	1.5.16	Granivore
758	31	SC	3	ME	0	close	beme4_2	Boker	4	0	1.5.16	Granivore
759	44	SC	4	ME	0	close	beme4_2	Boker	5	1	1.5.16	Granivore
760	44	SC	5	ME	0	close	beme4_2	Boker	5	1	1.5.16	Granivore
761	27	VC	1	ME	0	close	beme4_2	Boker	5	1	1.5.16	Granivore
762	60	VC	2	ME	0	close	beme4_2	Boker	0	0	1.5.16	Granivore
763	60	VC	3	ME	0	close	beme4_2	Boker	0	0	1.5.16	Granivore
764	60	VC	4	ME	0	close	beme4_2	Boker	0	0	1.5.16	Granivore
765	60	VC	5	ME	0	close	beme4_2	Boker	0	0	1.5.16	Granivore
766	11	CG	1	ME	1.5	far	beme4_2	Boker	5	1	1.5.16	Granivore
767	33	CG	2	ME	1.5	far	beme4_2	Boker	5	1	1.5.16	Granivore
768	60	CG	3	ME	1.5	far	beme4_2	Boker	0	0	1.5.16	Granivore
769	60	CG	4	ME	1.5	far	beme4_2	Boker	0	0	1.5.16	Granivore
770	60	CG	5	ME	1.5	far	beme4_2	Boker	0	0	1.5.16	Granivore
771	23	CQ	1	ME	1.5	far	beme4_2	Boker	5	1	1.5.16	Granivore
772	60	CQ	2	ME	1.5	far	beme4_2	Boker	0	0	1.5.16	Granivore
773	60	CQ	3	ME	1.5	far	beme4_2	Boker	0	0	1.5.16	Granivore
774	60	CQ	4	ME	1.5	far	beme4_2	Boker	0	0	1.5.16	Granivore
775	60	CQ	5	ME	1.5	far	beme4_2	Boker	0	0	1.5.16	Granivore
776	30	SC	1	CN	1.5	far	beme4_2	Boker	1	0	1.5.16	Granivore
777	51	SC	2	ME	1.5	far	beme4_2	Boker	1	0	1.5.16	Granivore
778	60	SC	3	ME	1.5	far	beme4_2	Boker	0	0	1.5.16	Granivore
779	60	SC	4	ME	1.5	far	beme4_2	Boker	0	0	1.5.16	Granivore
780	60	SC	5	ME	1.5	far	beme4_2	Boker	0	0	1.5.16	Granivore
781	6	VC	1	ME	1.5	far	beme4_2	Boker	5	1	1.5.16	Granivore
782	7	VC	2	ME	1.5	far	beme4_2	Boker	5	1	1.5.16	Granivore
783	9	VC	3	ME	1.5	far	beme4_2	Boker	5	1	1.5.16	Granivore
784	21	VC	4	ME	1.5	far	beme4_2	Boker	5	1	1.5.16	Granivore
785	60	VC	5	ME	1.5	far	beme4_2	Boker	5	1	1.5.16	Granivore
786	24	CG	1	ME	0	close	beme5	Boker	5	1	1.5.16	Granivore
787	35	CG	2	ME	0	close	beme5	Boker	5	1	1.5.16	Granivore
788	60	CG	3	ME	0	close	beme5	Boker	0	0	1.5.16	Granivore
789	60	CG	4	ME	0	close	beme5	Boker	0	0	1.5.16	Granivore
790	60	CG	5	ME	0	close	beme5	Boker	0	0	1.5.16	Granivore
791	16	CQ	1	ME	0	close	beme5	Boker	5	1	1.5.16	Granivore
792	60	CQ	2	ME	0	close	beme5	Boker	0	0	1.5.16	Granivore
793	60	CQ	3	ME	0	close	beme5	Boker	0	0	1.5.16	Granivore
794	60	CQ	4	ME	0	close	beme5	Boker	0	0	1.5.16	Granivore
795	60	CQ	5	ME	0	close	beme5	Boker	0	0	1.5.16	Granivore
796	29	SC	1	ME	0	close	beme5	Boker	1	0	1.5.16	Granivore
797	31	SC	2	ME	0	close	beme5	Boker	5	1	1.5.16	Granivore
798	44	SC	3	ME	0	close	beme5	Boker	#NULL!	0	1.5.16	Granivore
799	39	SC	4	ME	0	close	beme5	Boker	2	0	1.5.16	Granivore
800	44	SC	5	ME	0	close	beme5	Boker	5	1	1.5.16	Granivore
801	27	VC	1	ME	0	close	beme5	Boker	5	1	1.5.16	Granivore
802	60	VC	2	ME	0	close	beme5	Boker	0	0	1.5.16	Granivore
803	60	VC	3	ME	0	close	beme5	Boker	0	0	1.5.16	Granivore
804	60	VC	4	ME	0	close	beme5	Boker	0	0	1.5.16	Granivore
805	60	VC	5	ME	0	close	beme5	Boker	0	0	1.5.16	Granivore
806	11	CG	1	ME	1.5	far	beme5	Boker	5	1	1.5.16	Granivore
807	33	CG	2	ME	1.5	far	beme5	Boker	5	1	1.5.16	Granivore
808	60	CG	3	ME	1.5	far	beme5	Boker	0	0	1.5.16	Granivore
809	60	CG	4	ME	1.5	far	beme5	Boker	0	0	1.5.16	Granivore
810	60	CG	5	ME	1.5	far	beme5	Boker	0	0	1.5.16	Granivore
811	23	CQ	1	ME	1.5	far	beme5	Boker	5	1	1.5.16	Granivore
812	60	CQ	2	ME	1.5	far	beme5	Boker	0	0	1.5.16	Granivore
813	60	CQ	3	ME	1.5	far	beme5	Boker	0	0	1.5.16	Granivore
814	60	CQ	4	ME	1.5	far	beme5	Boker	0	0	1.5.16	Granivore
815	60	CQ	5	ME	1.5	far	beme5	Boker	0	0	1.5.16	Granivore
816	30	SC	1	CN	1.5	far	beme5	Boker	1	0	1.5.16	Granivore
817	51	SC	2	ME	1.5	far	beme5	Boker	1	0	1.5.16	Granivore
818	60	SC	3	ME	1.5	far	beme5	Boker	0	0	1.5.16	Granivore
819	60	SC	4	ME	1.5	far	beme5	Boker	0	0	1.5.16	Granivore
820	60	SC	5	ME	1.5	far	beme5	Boker	0	0	1.5.16	Granivore
821	6	VC	1	ME	1.5	far	beme5	Boker	5	1	1.5.16	Granivore
822	7	VC	2	ME	1.5	far	beme5	Boker	5	1	1.5.16	Granivore
823	9	VC	3	ME	1.5	far	beme5	Boker	5	1	1.5.16	Granivore
824	21	VC	4	ME	1.5	far	beme5	Boker	5	1	1.5.16	Granivore
825	60	VC	5	ME	1.5	far	beme5	Boker	0	0	1.5.16	Granivore
826	14	CG	1	ME	0	close	beme8	Boker	5	1	8.5.16	Granivore
827	16	CG	2	ME	0	close	beme8	Boker	5	1	8.5.16	Granivore
828	30	CG	3	ME	0	close	beme8	Boker	5	1	8.5.16	Granivore
829	60	CG	4	ME	0	close	beme8	Boker	0	0	8.5.16	Granivore
830	60	CG	5	ME	0	close	beme8	Boker	0	0	8.5.16	Granivore
831	3	CQ	1	ME	0	close	beme8	Boker	5	1	8.5.16	Granivore
832	3	CQ	2	ME	0	close	beme8	Boker	5	1	8.5.16	Granivore
833	12	CQ	3	ME	0	close	beme8	Boker	5	1	8.5.16	Granivore
834	27	CQ	4	ME	0	close	beme8	Boker	5	1	8.5.16	Granivore
835	60	CQ	5	ME	0	close	beme8	Boker	0	0	8.5.16	Granivore
836	1	SC	1	ME	0	close	beme8	Boker	5	1	8.5.16	Granivore
837	30	SC	2	ME	0	close	beme8	Boker	5	1	8.5.16	Granivore
838	60	SC	3	ME	0	close	beme8	Boker	0	0	8.5.16	Granivore
839	60	SC	4	ME	0	close	beme8	Boker	0	0	8.5.16	Granivore
840	60	SC	5	ME	0	close	beme8	Boker	0	0	8.5.16	Granivore
841	8	VC	1	ME	0	close	beme8	Boker	5	1	8.5.16	Granivore
842	16	VC	2	ME	0	close	beme8	Boker	5	1	8.5.16	Granivore
843	45	VC	3	ME	0	close	beme8	Boker	5	1	8.5.16	Granivore
844	60	VC	4	ME	0	close	beme8	Boker	0	0	8.5.16	Granivore
845	60	VC	5	ME	0	close	beme8	Boker	0	0	8.5.16	Granivore
846	19	CG	1	ME	1.5	far	beme8	Boker	5	1	8.5.16	Granivore
847	35	CG	2	ME	1.5	far	beme8	Boker	5	1	8.5.16	Granivore
848	60	CG	3	ME	1.5	far	beme8	Boker	0	0	8.5.16	Granivore
849	60	CG	4	ME	1.5	far	beme8	Boker	0	0	8.5.16	Granivore
850	60	CG	5	ME	1.5	far	beme8	Boker	0	0	8.5.16	Granivore
851	33	SC	1	ME	1.5	far	beme8	Boker	#NULL!	0	8.5.16	Granivore
852	60	SC	2	ME	1.5	far	beme8	Boker	0	0	8.5.16	Granivore
853	60	SC	3	ME	1.5	far	beme8	Boker	0	0	8.5.16	Granivore
854	60	SC	4	ME	1.5	far	beme8	Boker	0	0	8.5.16	Granivore
855	60	SC	5	ME	1.5	far	beme8	Boker	0	0	8.5.16	Granivore
856	17	VC	1	ME	1.5	far	beme8	Boker	5	1	8.5.16	Granivore
857	25	VC	2	ME	1.5	far	beme8	Boker	5	1	8.5.16	Granivore
858	60	VC	3	ME	1.5	far	beme8	Boker	0	0	8.5.16	Granivore
859	60	VC	4	ME	1.5	far	beme8	Boker	0	0	8.5.16	Granivore
860	60	VC	5	ME	1.5	far	beme8	Boker	0	0	8.5.16	Granivore
861	2	CG	1	ME	0	close	BEME9	Boker	5	1	5.5.16	Granivore
862	7	CG	2	ME	0	close	BEME9	Boker	5	1	5.5.16	Granivore
863	60	CG	3	ME	0	close	BEME9	Boker	5	1	5.5.16	Granivore
864	60	CG	4	ME	0	close	BEME9	Boker	5	1	5.5.16	Granivore
865	60	CG	5	ME	0	close	BEME9	Boker	5	1	5.5.16	Granivore
866	1	CQ	1	ME	0	close	BEME9	Boker	5	1	5.5.16	Granivore
867	1	CQ	2	ME	0	close	BEME9	Boker	5	1	5.5.16	Granivore
868	1	CQ	3	ME	0	close	BEME9	Boker	5	1	5.5.16	Granivore
869	1	CQ	4	ME	0	close	BEME9	Boker	5	1	5.5.16	Granivore
870	1	CQ	5	ME	0	close	BEME9	Boker	5	1	5.5.16	Granivore
871	8	SC	1	ME	0	close	BEME9	Boker	5	1	5.5.16	Granivore
872	9	SC	2	ME	0	close	BEME9	Boker	5	1	5.5.16	Granivore
873	10	SC	3	ME	0	close	BEME9	Boker	5	1	5.5.16	Granivore
874	12	SC	4	CS	0	close	BEME9	Boker	5	1	5.5.16	Granivore
875	24	SC	5	CS	0	close	BEME9	Boker	5	1	5.5.16	Granivore
876	2	VC	1	ME	0	close	BEME9	Boker	5	1	5.5.16	Granivore
877	2	VC	2	ME	0	close	BEME9	Boker	5	1	5.5.16	Granivore
878	2	VC	3	ME	0	close	BEME9	Boker	5	1	5.5.16	Granivore
879	6	VC	4	ME	0	close	BEME9	Boker	5	1	5.5.16	Granivore
880	60	VC	5	ME	0	close	BEME9	Boker	0	0	5.5.16	Granivore
881	2	CG	1	ME	1.5	far	BEME9	Boker	5	1	5.5.16	Granivore
882	9	CG	2	ME	1.5	far	BEME9	Boker	5	1	5.5.16	Granivore
883	20	CG	3	TI	1.5	far	BEME9	Boker	3	0	5.5.16	Granivore
884	21	CG	4	TI	1.5	far	BEME9	Boker	5	1	5.5.16	Granivore
885	57	CG	5	MV	1.5	far	BEME9	Boker	3	0	5.5.16	Granivore
886	3	CQ	1	ME	1.5	far	BEME9	Boker	5	1	5.5.16	Granivore
887	3	CQ	2	ME	1.5	far	BEME9	Boker	5	1	5.5.16	Granivore
888	60	CQ	3	ME	1.5	far	BEME9	Boker	0	0	5.5.16	Granivore
889	60	CQ	4	ME	1.5	far	BEME9	Boker	0	0	5.5.16	Granivore
890	60	CQ	5	ME	1.5	far	BEME9	Boker	0	0	5.5.16	Granivore
891	20	SC	1	CS	1.5	far	BEME9	Boker	5	1	5.5.16	Granivore
892	22	SC	2	TI	1.5	far	BEME9	Boker	3	0	5.5.16	Granivore
893	29	SC	3	UNK	1.5	far	BEME9	Boker	#NULL!	0	5.5.16	Granivore
894	29	SC	4	MV	1.5	far	BEME9	Boker	3	0	5.5.16	Granivore
895	54	SC	5	ME	1.5	far	BEME9	Boker	5	1	5.5.16	Granivore
896	2	VC	1	ME	1.5	far	BEME9	Boker	5	1	5.5.16	Granivore
897	4	VC	2	ME	1.5	far	BEME9	Boker	5	1	5.5.16	Granivore
898	10	VC	3	MV	1.5	far	BEME9	Boker	3	0	5.5.16	Granivore
899	58	VC	4	ME	1.5	far	BEME9	Boker	5	1	5.5.16	Granivore
900	58	VC	5	ME	1.5	far	BEME9	Boker	5	1	5.5.16	Granivore
81	60	CG	1	CN	-1	far	BECS10	Boker	0	0	18.4.16	Scavanger
82	60	CG	2	CN	-1	far	BECS10	Boker	0	0	18.4.16	Scavanger
83	60	CG	3	CN	-1	far	BECS10	Boker	0	0	18.4.16	Scavanger
84	60	CG	4	CN	-1	far	BECS10	Boker	0	0	18.4.16	Scavanger
85	60	CG	5	CN	-1	far	BECS10	Boker	0	0	18.4.16	Scavanger
86	60	CQ	1	CN	-1	far	BECS10	Boker	0	0	18.4.16	Scavanger
87	60	CQ	2	CN	-1	far	BECS10	Boker	0	0	18.4.16	Scavanger
88	60	CQ	3	CN	-1	far	BECS10	Boker	0	0	18.4.16	Scavanger
89	60	CQ	4	CN	-1	far	BECS10	Boker	0	0	18.4.16	Scavanger
90	60	CQ	5	CN	-1	far	BECS10	Boker	0	0	18.4.16	Scavanger
91	60	SC	1	CN	-1	far	BECS10	Boker	0	0	18.4.16	Scavanger
92	60	SC	2	CN	-1	far	BECS10	Boker	0	0	18.4.16	Scavanger
93	60	SC	3	CN	-1	far	BECS10	Boker	0	0	18.4.16	Scavanger
94	60	SC	4	CN	-1	far	BECS10	Boker	0	0	18.4.16	Scavanger
95	60	SC	5	CN	-1	far	BECS10	Boker	0	0	18.4.16	Scavanger
96	15	VC	1	MV	-1	far	BECS10	Boker	2	0	18.4.16	Scavanger
97	36	VC	2	MV	-1	far	BECS10	Boker	2	0	18.4.16	Scavanger
98	51	VC	3	CN	-1	far	BECS10	Boker	5	1	18.4.16	Scavanger
99	60	VC	4	CN	-1	far	BECS10	Boker	0	0	18.4.16	Scavanger
100	60	VC	5	CN	-1	far	BECS10	Boker	0	0	18.4.16	Scavanger
101	60	CG	1	CN	0	close	BECS10	Boker	0	0	18.4.16	Scavanger
102	60	CG	2	CN	0	close	BECS10	Boker	0	0	18.4.16	Scavanger
103	60	CG	3	CN	0	close	BECS10	Boker	0	0	18.4.16	Scavanger
104	60	CG	4	CN	0	close	BECS10	Boker	0	0	18.4.16	Scavanger
105	60	CG	5	CN	0	close	BECS10	Boker	0	0	18.4.16	Scavanger
106	60	CQ	1	CN	0	close	BECS10	Boker	0	0	18.4.16	Scavanger
107	60	CQ	2	CN	0	close	BECS10	Boker	0	0	18.4.16	Scavanger
108	60	CQ	3	CN	0	close	BECS10	Boker	0	0	18.4.16	Scavanger
109	60	CQ	4	CN	0	close	BECS10	Boker	0	0	18.4.16	Scavanger
110	60	CQ	5	CN	0	close	BECS10	Boker	0	0	18.4.16	Scavanger
111	12	SC	1	MV	0	close	BECS10	Boker	3	0	18.4.16	Scavanger
112	60	SC	2	CN	0	close	BECS10	Boker	0	0	18.4.16	Scavanger
113	60	SC	3	CN	0	close	BECS10	Boker	0	0	18.4.16	Scavanger
114	60	SC	4	CN	0	close	BECS10	Boker	0	0	18.4.16	Scavanger
115	60	SC	5	CN	0	close	BECS10	Boker	0	0	18.4.16	Scavanger
116	12	VC	1	MV	0	close	BECS10	Boker	2	0	18.4.16	Scavanger
117	12	VC	2	MV	0	close	BECS10	Boker	2	0	18.4.16	Scavanger
118	12	VC	3	MV	0	close	BECS10	Boker	2	0	18.4.16	Scavanger
119	60	VC	4	CN	0	close	BECS10	Boker	0	0	18.4.16	Scavanger
120	60	VC	5	CN	0	close	BECS10	Boker	0	0	18.4.16	Scavanger
121	60	CG	1	CN	1	far	BECS10	Boker	0	0	18.4.16	Scavanger
122	60	CG	2	CN	1	far	BECS10	Boker	0	0	18.4.16	Scavanger
123	60	CG	3	CN	1	far	BECS10	Boker	0	0	18.4.16	Scavanger
124	60	CG	4	CN	1	far	BECS10	Boker	0	0	18.4.16	Scavanger
125	60	CG	5	CN	1	far	BECS10	Boker	0	0	18.4.16	Scavanger
126	60	CQ	1	CN	1	far	BECS10	Boker	0	0	18.4.16	Scavanger
127	60	CQ	2	CN	1	far	BECS10	Boker	0	0	18.4.16	Scavanger
128	60	CQ	3	CN	1	far	BECS10	Boker	0	0	18.4.16	Scavanger
129	60	CQ	4	CN	1	far	BECS10	Boker	0	0	18.4.16	Scavanger
130	60	CQ	5	CN	1	far	BECS10	Boker	0	0	18.4.16	Scavanger
131	60	SC	1	CN	1	far	BECS10	Boker	0	0	18.4.16	Scavanger
132	60	SC	2	CN	1	far	BECS10	Boker	0	0	18.4.16	Scavanger
133	60	SC	3	CN	1	far	BECS10	Boker	0	0	18.4.16	Scavanger
134	60	SC	4	CN	1	far	BECS10	Boker	0	0	18.4.16	Scavanger
135	60	SC	5	CN	1	far	BECS10	Boker	0	0	18.4.16	Scavanger
136	1	VC	1	MV	1	far	BECS10	Boker	2	0	18.4.16	Scavanger
137	60	VC	2	CN	1	far	BECS10	Boker	0	0	18.4.16	Scavanger
138	60	VC	3	CN	1	far	BECS10	Boker	0	0	18.4.16	Scavanger
139	60	VC	4	CN	1	far	BECS10	Boker	0	0	18.4.16	Scavanger
140	60	VC	5	CN	1	far	BECS10	Boker	0	0	18.4.16	Scavanger
141	33	CG	1	MV	-1	far	BECS11	Boker	5	1	18.4.16	Scavanger
142	60	CG	2	CN	-1	far	BECS11	Boker	0	0	18.4.16	Scavanger
143	60	CG	3	CN	-1	far	BECS11	Boker	0	0	18.4.16	Scavanger
144	60	CG	4	CN	-1	far	BECS11	Boker	0	0	18.4.16	Scavanger
145	60	CG	5	CN	-1	far	BECS11	Boker	0	0	18.4.16	Scavanger
146	60	CQ	1	CN	-1	far	BECS11	Boker	0	0	18.4.16	Scavanger
147	60	CQ	2	CN	-1	far	BECS11	Boker	0	0	18.4.16	Scavanger
148	60	CQ	3	CN	-1	far	BECS11	Boker	0	0	18.4.16	Scavanger
149	60	CQ	4	CN	-1	far	BECS11	Boker	0	0	18.4.16	Scavanger
150	60	CQ	5	CN	-1	far	BECS11	Boker	0	0	18.4.16	Scavanger
151	60	SC	1	CN	-1	far	BECS11	Boker	0	0	18.4.16	Scavanger
152	60	SC	2	CN	-1	far	BECS11	Boker	0	0	18.4.16	Scavanger
153	60	SC	3	CN	-1	far	BECS11	Boker	0	0	18.4.16	Scavanger
154	60	SC	4	CN	-1	far	BECS11	Boker	0	0	18.4.16	Scavanger
155	60	SC	5	CN	-1	far	BECS11	Boker	0	0	18.4.16	Scavanger
156	30	VC	1	MV	-1	far	BECS11	Boker	5	1	18.4.16	Scavanger
157	60	VC	2	CN	-1	far	BECS11	Boker	0	0	18.4.16	Scavanger
158	60	VC	3	CN	-1	far	BECS11	Boker	0	0	18.4.16	Scavanger
159	60	VC	4	CN	-1	far	BECS11	Boker	0	0	18.4.16	Scavanger
160	60	VC	5	CN	-1	far	BECS11	Boker	0	0	18.4.16	Scavanger
161	22	CG	1	TI	0	close	BECS11	Boker	5	1	18.4.16	Scavanger
162	60	CG	2	CN	0	close	BECS11	Boker	0	0	18.4.16	Scavanger
163	60	CG	3	CN	0	close	BECS11	Boker	0	0	18.4.16	Scavanger
164	60	CG	4	CN	0	close	BECS11	Boker	0	0	18.4.16	Scavanger
165	60	CG	5	CN	0	close	BECS11	Boker	0	0	18.4.16	Scavanger
166	60	CQ	1	CN	0	close	BECS11	Boker	0	0	18.4.16	Scavanger
167	60	CQ	2	CN	0	close	BECS11	Boker	0	0	18.4.16	Scavanger
168	60	CQ	3	CN	0	close	BECS11	Boker	0	0	18.4.16	Scavanger
169	60	CQ	4	CN	0	close	BECS11	Boker	0	0	18.4.16	Scavanger
170	60	CQ	5	CN	0	close	BECS11	Boker	0	0	18.4.16	Scavanger
171	21	SC	1	CN	0	close	BECS11	Boker	5	1	18.4.16	Scavanger
172	23	SC	2	CN	0	close	BECS11	Boker	5	1	18.4.16	Scavanger
173	24	SC	3	CN	0	close	BECS11	Boker	5	1	18.4.16	Scavanger
174	60	SC	4	CN	0	close	BECS11	Boker	0	0	18.4.16	Scavanger
175	60	SC	5	CN	0	close	BECS11	Boker	0	0	18.4.16	Scavanger
176	60	VC	1	CN	0	close	BECS11	Boker	0	0	18.4.16	Scavanger
177	60	VC	2	CN	0	close	BECS11	Boker	0	0	18.4.16	Scavanger
178	60	VC	3	CN	0	close	BECS11	Boker	0	0	18.4.16	Scavanger
179	60	VC	4	CN	0	close	BECS11	Boker	0	0	18.4.16	Scavanger
180	60	VC	5	CN	0	close	BECS11	Boker	0	0	18.4.16	Scavanger
181	60	CG	1	CN	1	far	BECS11	Boker	0	0	18.4.16	Scavanger
182	60	CG	2	CN	1	far	BECS11	Boker	0	0	18.4.16	Scavanger
183	60	CG	3	CN	1	far	BECS11	Boker	0	0	18.4.16	Scavanger
184	60	CG	4	CN	1	far	BECS11	Boker	0	0	18.4.16	Scavanger
185	60	CG	5	CN	1	far	BECS11	Boker	0	0	18.4.16	Scavanger
186	60	CQ	1	CN	1	far	BECS11	Boker	0	0	18.4.16	Scavanger
187	60	CQ	2	CN	1	far	BECS11	Boker	0	0	18.4.16	Scavanger
188	60	CQ	3	CN	1	far	BECS11	Boker	0	0	18.4.16	Scavanger
189	60	CQ	4	CN	1	far	BECS11	Boker	0	0	18.4.16	Scavanger
190	60	CQ	5	CN	1	far	BECS11	Boker	0	0	18.4.16	Scavanger
191	28	SC	1	CN	1	far	BECS11	Boker	5	1	18.4.16	Scavanger
192	36	SC	2	CN	1	far	BECS11	Boker	5	1	18.4.16	Scavanger
193	60	SC	3	CN	1	far	BECS11	Boker	0	0	18.4.16	Scavanger
194	60	SC	4	CN	1	far	BECS11	Boker	0	0	18.4.16	Scavanger
195	60	SC	5	CN	1	far	BECS11	Boker	0	0	18.4.16	Scavanger
196	60	VC	1	CN	1	far	BECS11	Boker	0	0	18.4.16	Scavanger
197	60	VC	2	CN	1	far	BECS11	Boker	0	0	18.4.16	Scavanger
198	60	VC	3	CN	1	far	BECS11	Boker	0	0	18.4.16	Scavanger
199	60	VC	4	CN	1	far	BECS11	Boker	0	0	18.4.16	Scavanger
200	60	VC	5	CN	1	far	BECS11	Boker	0	0	18.4.16	Scavanger
201	60	CG	1	CN	-1	far	BECS13	Boker	0	0	5.5.16	Scavanger
202	60	CG	2	CN	-1	far	BECS13	Boker	0	0	5.5.16	Scavanger
203	60	CG	3	CN	-1	far	BECS13	Boker	0	0	5.5.16	Scavanger
204	60	CG	4	CN	-1	far	BECS13	Boker	0	0	5.5.16	Scavanger
205	60	CG	5	CN	-1	far	BECS13	Boker	0	0	5.5.16	Scavanger
206	60	CQ	1	CN	-1	far	BECS13	Boker	0	0	5.5.16	Scavanger
207	60	CQ	2	CN	-1	far	BECS13	Boker	0	0	5.5.16	Scavanger
208	60	CQ	3	CN	-1	far	BECS13	Boker	0	0	5.5.16	Scavanger
209	60	CQ	4	CN	-1	far	BECS13	Boker	0	0	5.5.16	Scavanger
210	60	CQ	5	CN	-1	far	BECS13	Boker	0	0	5.5.16	Scavanger
211	8	SC	1	CN	-1	far	BECS13	Boker	5	1	5.5.16	Scavanger
212	18	SC	2	CN	-1	far	BECS13	Boker	0	0	5.5.16	Scavanger
213	60	SC	3	CN	-1	far	BECS13	Boker	0	0	5.5.16	Scavanger
214	60	SC	4	CN	-1	far	BECS13	Boker	0	0	5.5.16	Scavanger
215	60	SC	5	CN	-1	far	BECS13	Boker	0	0	5.5.16	Scavanger
216	60	VC	1	CN	-1	far	BECS13	Boker	0	0	5.5.16	Scavanger
217	60	VC	2	CN	-1	far	BECS13	Boker	0	0	5.5.16	Scavanger
218	60	VC	3	CN	-1	far	BECS13	Boker	0	0	5.5.16	Scavanger
219	60	VC	4	CN	-1	far	BECS13	Boker	0	0	5.5.16	Scavanger
220	54	VC	5	MV	-1	far	BECS13	Boker	3	0	5.5.16	Scavanger
221	41	CG	1	CN	0	close	BECS13	Boker	5	1	5.5.16	Scavanger
222	48	CG	2	MV	0	close	BECS13	Boker	4	0	5.5.16	Scavanger
223	49	CG	3	MV	0	close	BECS13	Boker	5	1	5.5.16	Scavanger
224	60	CG	4	CN	0	close	BECS13	Boker	0	0	5.5.16	Scavanger
225	60	CG	5	CN	0	close	BECS13	Boker	0	0	5.5.16	Scavanger
226	39	SC	1	MV	0	close	BECS13	Boker	4	0	5.5.16	Scavanger
227	42	SC	2	CN	0	close	BECS13	Boker	5	1	5.5.16	Scavanger
228	49	SC	3	CN	0	close	BECS13	Boker	2	0	5.5.16	Scavanger
229	49	SC	4	MV	0	close	BECS13	Boker	3	0	5.5.16	Scavanger
230	54	SC	5	MV	0	close	BECS13	Boker	3	0	5.5.16	Scavanger
231	55	VC	1	MV	0	close	BECS13	Boker	3	0	5.5.16	Scavanger
232	60	VC	2	CN	0	close	BECS13	Boker	0	0	5.5.16	Scavanger
233	60	VC	3	CN	0	close	BECS13	Boker	0	0	5.5.16	Scavanger
234	60	VC	4	CN	0	close	BECS13	Boker	0	0	5.5.16	Scavanger
235	60	VC	5	CN	0	close	BECS13	Boker	0	0	5.5.16	Scavanger
236	2	CG	1	MV	1	far	BECS13	Boker	5	1	5.5.16	Scavanger
237	3	CG	2	MV	1	far	BECS13	Boker	5	1	5.5.16	Scavanger
238	17	CG	3	MV	1	far	BECS13	Boker	5	1	5.5.16	Scavanger
239	18	CG	4	MV	1	far	BECS13	Boker	5	1	5.5.16	Scavanger
240	20	CG	5	MV	1	far	BECS13	Boker	4	0	5.5.16	Scavanger
241	6	SC	1	CN	1	far	BECS13	Boker	5	1	5.5.16	Scavanger
242	15	SC	2	MV	1	far	BECS13	Boker	3	0	5.5.16	Scavanger
243	34	SC	3	MV	1	far	BECS13	Boker	3	0	5.5.16	Scavanger
244	60	SC	4	MV	1	far	BECS13	Boker	3	0	5.5.16	Scavanger
245	60	SC	5	MV	1	far	BECS13	Boker	3	0	5.5.16	Scavanger
246	19	VC	1	MV	1	far	BECS13	Boker	3	0	5.5.16	Scavanger
247	19	VC	2	MV	1	far	BECS13	Boker	5	1	5.5.16	Scavanger
248	30	VC	3	MV	1	far	BECS13	Boker	5	1	5.5.16	Scavanger
249	30	VC	4	MV	1	far	BECS13	Boker	5	1	5.5.16	Scavanger
250	60	VC	5	CN	1	far	BECS13	Boker	0	0	5.5.16	Scavanger
251	49	CG	1	TI	0	close	becs14	Boker	3	0	5.5.16	Scavanger
252	49	CG	2	TI	0	close	becs14	Boker	3	0	5.5.16	Scavanger
253	60	CG	3	CN	0	close	becs14	Boker	0	0	5.5.16	Scavanger
254	60	CG	4	CN	0	close	becs14	Boker	0	0	5.5.16	Scavanger
255	60	CG	5	CN	0	close	becs14	Boker	0	0	5.5.16	Scavanger
256	50	CQ	1	TI	0	close	becs14	Boker	3	0	5.5.16	Scavanger
257	51	CQ	2	TI	0	close	becs14	Boker	3	0	5.5.16	Scavanger
258	60	CQ	3	CN	0	close	becs14	Boker	0	0	5.5.16	Scavanger
259	60	CQ	4	CN	0	close	becs14	Boker	0	0	5.5.16	Scavanger
260	60	CQ	5	CN	0	close	becs14	Boker	0	0	5.5.16	Scavanger
261	20	SC	1	TI	0	close	becs14	Boker	5	1	5.5.16	Scavanger
262	32	SC	2	CN	0	close	becs14	Boker	5	1	5.5.16	Scavanger
263	32	SC	3	CN	0	close	becs14	Boker	5	1	5.5.16	Scavanger
264	33	SC	4	CN	0	close	becs14	Boker	5	1	5.5.16	Scavanger
265	38	SC	5	CN	0	close	becs14	Boker	5	1	5.5.16	Scavanger
266	60	VC	1	CN	0	close	becs14	Boker	5	1	5.5.16	Scavanger
267	60	VC	2	CN	0	close	becs14	Boker	5	1	5.5.16	Scavanger
268	60	VC	3	CN	0	close	becs14	Boker	5	1	5.5.16	Scavanger
269	60	VC	4	CN	0	close	becs14	Boker	5	1	5.5.16	Scavanger
270	60	VC	5	CN	0	close	becs14	Boker	5	1	5.5.16	Scavanger
271	11	CG	1	TI	1	far	becs14	Boker	3	0	5.5.16	Scavanger
272	11	CG	2	TI	1	far	becs14	Boker	3	0	5.5.16	Scavanger
273	11	CG	3	TI	1	far	becs14	Boker	3	0	5.5.16	Scavanger
274	11	CG	4	TI	1	far	becs14	Boker	3	0	5.5.16	Scavanger
275	20	CG	5	TI	1	far	becs14	Boker	5	1	5.5.16	Scavanger
276	60	CQ	1	CN	1	far	becs14	Boker	0	0	5.5.16	Scavanger
277	60	CQ	2	CN	1	far	becs14	Boker	0	0	5.5.16	Scavanger
278	60	CQ	3	CN	1	far	becs14	Boker	0	0	5.5.16	Scavanger
279	60	CQ	4	CN	1	far	becs14	Boker	0	0	5.5.16	Scavanger
280	60	CQ	5	CN	1	far	becs14	Boker	0	0	5.5.16	Scavanger
281	0	SC	1	CN	1	far	becs14	Boker	5	1	5.5.16	Scavanger
282	28	SC	2	CN	1	far	becs14	Boker	5	1	5.5.16	Scavanger
283	40	SC	3	CS	1	far	becs14	Boker	5	1	5.5.16	Scavanger
284	40	SC	4	CN	1	far	becs14	Boker	5	1	5.5.16	Scavanger
285	44	SC	5	CN	1	far	becs14	Boker	5	1	5.5.16	Scavanger
286	20	VC	1	TI	1	far	becs14	Boker	5	1	5.5.16	Scavanger
287	30	VC	2	TI	1	far	becs14	Boker	3	0	5.5.16	Scavanger
288	48	VC	3	TI	1	far	becs14	Boker	3	0	5.5.16	Scavanger
289	48	VC	4	TI	1	far	becs14	Boker	3	0	5.5.16	Scavanger
290	49	VC	5	TI	1	far	becs14	Boker	0	0	5.5.16	Scavanger
291	60	CG	1	CN	-1	far	BECS15	Boker	0	0	5.5.16	Scavanger
292	60	CG	2	CN	-1	far	BECS15	Boker	0	0	5.5.16	Scavanger
293	60	CG	3	CN	-1	far	BECS15	Boker	0	0	5.5.16	Scavanger
294	60	CG	4	CN	-1	far	BECS15	Boker	0	0	5.5.16	Scavanger
295	60	CG	5	CN	-1	far	BECS15	Boker	0	0	5.5.16	Scavanger
296	60	CQ	1	CN	-1	far	BECS15	Boker	0	0	5.5.16	Scavanger
297	60	CQ	2	CN	-1	far	BECS15	Boker	0	0	5.5.16	Scavanger
298	60	CQ	3	CN	-1	far	BECS15	Boker	0	0	5.5.16	Scavanger
299	60	CQ	4	CN	-1	far	BECS15	Boker	0	0	5.5.16	Scavanger
300	60	CQ	5	CN	-1	far	BECS15	Boker	0	0	5.5.16	Scavanger
301	0	SC	1	CN	-1	far	BECS15	Boker	5	1	5.5.16	Scavanger
302	8	SC	2	CN	-1	far	BECS15	Boker	5	1	5.5.16	Scavanger
303	11	SC	3	CN	-1	far	BECS15	Boker	5	1	5.5.16	Scavanger
304	17	SC	4	CN	-1	far	BECS15	Boker	5	1	5.5.16	Scavanger
305	21	SC	5	CN	-1	far	BECS15	Boker	5	1	5.5.16	Scavanger
306	26	VC	1	CN	-1	far	BECS15	Boker	0	0	5.5.16	Scavanger
307	60	VC	2	CN	-1	far	BECS15	Boker	0	0	5.5.16	Scavanger
308	60	VC	3	CN	-1	far	BECS15	Boker	0	0	5.5.16	Scavanger
309	60	VC	4	CN	-1	far	BECS15	Boker	0	0	5.5.16	Scavanger
310	60	VC	5	CN	-1	far	BECS15	Boker	0	0	5.5.16	Scavanger
311	4	CG	1	CN	0	close	BECS15	Boker	5	1	5.5.16	Scavanger
312	4	CG	2	CN	0	close	BECS15	Boker	5	1	5.5.16	Scavanger
313	4	CG	3	CN	0	close	BECS15	Boker	5	1	5.5.16	Scavanger
314	49	CG	4	CN	0	close	BECS15	Boker	5	1	5.5.16	Scavanger
315	60	CG	5	CN	0	close	BECS15	Boker	0	0	5.5.16	Scavanger
316	60	CQ	1	CN	0	close	BECS15	Boker	0	0	5.5.16	Scavanger
317	60	CQ	2	CN	0	close	BECS15	Boker	0	0	5.5.16	Scavanger
318	60	CQ	3	CN	0	close	BECS15	Boker	0	0	5.5.16	Scavanger
319	60	CQ	4	CN	0	close	BECS15	Boker	0	0	5.5.16	Scavanger
320	60	CQ	5	CN	0	close	BECS15	Boker	0	0	5.5.16	Scavanger
321	0	SC	1	CN	0	close	BECS15	Boker	5	1	5.5.16	Scavanger
322	0	SC	2	CN	0	close	BECS15	Boker	5	1	5.5.16	Scavanger
323	1	SC	3	CN	0	close	BECS15	Boker	5	1	5.5.16	Scavanger
324	1	SC	4	CN	0	close	BECS15	Boker	5	1	5.5.16	Scavanger
325	1	SC	5	CN	0	close	BECS15	Boker	5	1	5.5.16	Scavanger
326	60	VC	1	CN	0	close	BECS15	Boker	0	0	5.5.16	Scavanger
327	60	VC	2	CN	0	close	BECS15	Boker	0	0	5.5.16	Scavanger
328	60	VC	3	CN	0	close	BECS15	Boker	0	0	5.5.16	Scavanger
329	60	VC	4	CN	0	close	BECS15	Boker	0	0	5.5.16	Scavanger
330	60	VC	5	CN	0	close	BECS15	Boker	0	0	5.5.16	Scavanger
331	60	CG	1	CN	1	far	BECS15	Boker	0	0	5.5.16	Scavanger
332	60	CG	2	CN	1	far	BECS15	Boker	0	0	5.5.16	Scavanger
333	60	CG	3	CN	1	far	BECS15	Boker	0	0	5.5.16	Scavanger
334	60	CG	4	CN	1	far	BECS15	Boker	0	0	5.5.16	Scavanger
335	60	CG	5	CN	1	far	BECS15	Boker	0	0	5.5.16	Scavanger
336	60	CQ	1	CN	1	far	BECS15	Boker	0	0	5.5.16	Scavanger
337	60	CQ	2	CN	1	far	BECS15	Boker	0	0	5.5.16	Scavanger
338	60	CQ	3	CN	1	far	BECS15	Boker	0	0	5.5.16	Scavanger
339	60	CQ	4	CN	1	far	BECS15	Boker	0	0	5.5.16	Scavanger
340	60	CQ	5	CN	1	far	BECS15	Boker	0	0	5.5.16	Scavanger
341	1	SC	1	CN	1	far	BECS15	Boker	5	1	5.5.16	Scavanger
342	4	SC	2	CN	1	far	BECS15	Boker	5	1	5.5.16	Scavanger
343	6	SC	3	CN	1	far	BECS15	Boker	5	1	5.5.16	Scavanger
344	6	SC	4	CN	1	far	BECS15	Boker	5	1	5.5.16	Scavanger
345	7	SC	5	CN	1	far	BECS15	Boker	5	1	5.5.16	Scavanger
346	60	VC	1	CN	1	far	BECS15	Boker	0	0	5.5.16	Scavanger
347	60	VC	2	CN	1	far	BECS15	Boker	0	0	5.5.16	Scavanger
348	60	VC	3	CN	1	far	BECS15	Boker	0	0	5.5.16	Scavanger
349	60	VC	4	CN	1	far	BECS15	Boker	0	0	5.5.16	Scavanger
350	60	VC	5	CN	1	far	BECS15	Boker	0	0	5.5.16	Scavanger
351	60	CQ	1	CN	0	close	becs16	Boker	0	0	8.5.16	Scavanger
352	60	CQ	2	CN	0	close	becs16	Boker	0	0	8.5.16	Scavanger
353	60	CQ	3	CN	0	close	becs16	Boker	0	0	8.5.16	Scavanger
354	60	CQ	4	CN	0	close	becs16	Boker	0	0	8.5.16	Scavanger
355	60	CQ	5	CN	0	close	becs16	Boker	0	0	8.5.16	Scavanger
356	3	SC	1	CN	0	close	becs16	Boker	5	1	8.5.16	Scavanger
357	4	SC	2	CN	0	close	becs16	Boker	5	1	8.5.16	Scavanger
358	13	SC	3	CN	0	close	becs16	Boker	5	1	8.5.16	Scavanger
359	21	SC	4	CN	0	close	becs16	Boker	5	1	8.5.16	Scavanger
360	28	SC	5	CN	0	close	becs16	Boker	5	1	8.5.16	Scavanger
361	22	VC	1	CN	0	close	becs16	Boker	5	1	8.5.16	Scavanger
362	36	VC	2	CN	0	close	becs16	Boker	5	1	8.5.16	Scavanger
363	48	VC	3	CN	0	close	becs16	Boker	5	1	8.5.16	Scavanger
364	60	VC	4	CN	0	close	becs16	Boker	0	0	8.5.16	Scavanger
365	60	VC	5	CN	0	close	becs16	Boker	0	0	8.5.16	Scavanger
366	60	CG	1	CN	1	far	becs16	Boker	0	0	8.5.16	Scavanger
367	60	CG	2	CN	1	far	becs16	Boker	0	0	8.5.16	Scavanger
368	60	CG	3	CN	1	far	becs16	Boker	0	0	8.5.16	Scavanger
369	60	CG	4	CN	1	far	becs16	Boker	0	0	8.5.16	Scavanger
370	60	CG	5	CN	1	far	becs16	Boker	0	0	8.5.16	Scavanger
371	60	CQ	1	CN	1	far	becs16	Boker	0	0	8.5.16	Scavanger
372	60	CQ	2	CN	1	far	becs16	Boker	0	0	8.5.16	Scavanger
373	60	CQ	3	CN	1	far	becs16	Boker	0	0	8.5.16	Scavanger
374	60	CQ	4	CN	1	far	becs16	Boker	0	0	8.5.16	Scavanger
375	60	CQ	5	CN	1	far	becs16	Boker	0	0	8.5.16	Scavanger
376	7	SC	1	CN	1	far	becs16	Boker	5	1	8.5.16	Scavanger
377	25	SC	2	CN	1	far	becs16	Boker	5	1	8.5.16	Scavanger
378	29	SC	3	CN	1	far	becs16	Boker	5	1	8.5.16	Scavanger
379	39	SC	4	CN	1	far	becs16	Boker	5	1	8.5.16	Scavanger
380	60	SC	5	CN	1	far	becs16	Boker	0	0	8.5.16	Scavanger
381	60	VC	1	CN	1	far	becs16	Boker	0	0	8.5.16	Scavanger
382	60	VC	2	CN	1	far	becs16	Boker	0	0	8.5.16	Scavanger
383	60	VC	3	CN	1	far	becs16	Boker	0	0	8.5.16	Scavanger
384	60	VC	4	CN	1	far	becs16	Boker	0	0	8.5.16	Scavanger
385	60	VC	5	CN	1	far	becs16	Boker	0	0	8.5.16	Scavanger
386	60	CG	1	CN	-1	far	BECS17	Boker	0	0	5.5.16	Scavanger
387	60	CG	2	CN	-1	far	BECS17	Boker	0	0	5.5.16	Scavanger
388	60	CG	3	CN	-1	far	BECS17	Boker	0	0	5.5.16	Scavanger
389	60	CG	4	CN	-1	far	BECS17	Boker	0	0	5.5.16	Scavanger
390	60	CG	5	CN	-1	far	BECS17	Boker	0	0	5.5.16	Scavanger
391	60	CQ	1	CN	-1	far	BECS17	Boker	0	0	5.5.16	Scavanger
392	60	CQ	2	CN	-1	far	BECS17	Boker	0	0	5.5.16	Scavanger
393	60	CQ	3	CN	-1	far	BECS17	Boker	0	0	5.5.16	Scavanger
394	60	CQ	4	CN	-1	far	BECS17	Boker	0	0	5.5.16	Scavanger
395	60	CQ	5	CN	-1	far	BECS17	Boker	0	0	5.5.16	Scavanger
396	47	SC	1	CN	-1	far	BECS17	Boker	5	1	5.5.16	Scavanger
397	48	SC	2	CN	-1	far	BECS17	Boker	5	1	5.5.16	Scavanger
398	60	SC	3	CN	-1	far	BECS17	Boker	0	0	5.5.16	Scavanger
399	60	SC	4	CN	-1	far	BECS17	Boker	5	1	5.5.16	Scavanger
400	60	SC	5	CN	-1	far	BECS17	Boker	5	1	5.5.16	Scavanger
401	60	VC	1	CN	-1	far	BECS17	Boker	0	0	5.5.16	Scavanger
402	60	VC	2	CN	-1	far	BECS17	Boker	0	0	5.5.16	Scavanger
403	60	VC	3	CN	-1	far	BECS17	Boker	0	0	5.5.16	Scavanger
404	60	VC	4	CN	-1	far	BECS17	Boker	0	0	5.5.16	Scavanger
405	60	VC	5	CN	-1	far	BECS17	Boker	0	0	5.5.16	Scavanger
406	60	CG	1	CN	0	close	BECS17	Boker	0	0	5.5.16	Scavanger
407	60	CG	2	CN	0	close	BECS17	Boker	0	0	5.5.16	Scavanger
408	60	CG	3	CN	0	close	BECS17	Boker	0	0	5.5.16	Scavanger
409	60	CG	4	CN	0	close	BECS17	Boker	0	0	5.5.16	Scavanger
410	60	CG	5	CN	0	close	BECS17	Boker	0	0	5.5.16	Scavanger
411	60	CQ	1	CN	0	close	BECS17	Boker	0	0	5.5.16	Scavanger
412	60	CQ	2	CN	0	close	BECS17	Boker	0	0	5.5.16	Scavanger
413	60	CQ	3	CN	0	close	BECS17	Boker	0	0	5.5.16	Scavanger
414	60	CQ	4	CN	0	close	BECS17	Boker	0	0	5.5.16	Scavanger
415	60	CQ	5	CN	0	close	BECS17	Boker	0	0	5.5.16	Scavanger
416	8	SC	1	CN	0	close	BECS17	Boker	5	1	5.5.16	Scavanger
417	23	SC	2	CN	0	close	BECS17	Boker	5	1	5.5.16	Scavanger
418	39	SC	3	CN	0	close	BECS17	Boker	5	1	5.5.16	Scavanger
419	44	SC	4	CN	0	close	BECS17	Boker	5	1	5.5.16	Scavanger
420	45	SC	5	CN	0	close	BECS17	Boker	5	1	5.5.16	Scavanger
421	31	VC	1	CN	0	close	BECS17	Boker	5	1	5.5.16	Scavanger
422	60	VC	2	CN	0	close	BECS17	Boker	0	0	5.5.16	Scavanger
423	60	VC	3	CN	0	close	BECS17	Boker	0	0	5.5.16	Scavanger
424	60	VC	4	CN	0	close	BECS17	Boker	0	0	5.5.16	Scavanger
425	60	VC	5	CN	0	close	BECS17	Boker	0	0	5.5.16	Scavanger
426	60	CG	1	CN	1	far	BECS17	Boker	0	0	5.5.16	Scavanger
427	60	CG	2	CN	1	far	BECS17	Boker	0	0	5.5.16	Scavanger
428	60	CG	3	CN	1	far	BECS17	Boker	0	0	5.5.16	Scavanger
429	60	CG	4	CN	1	far	BECS17	Boker	0	0	5.5.16	Scavanger
430	60	CG	5	CN	1	far	BECS17	Boker	0	0	5.5.16	Scavanger
431	60	CQ	1	CN	1	far	BECS17	Boker	0	0	5.5.16	Scavanger
432	60	CQ	2	CN	1	far	BECS17	Boker	0	0	5.5.16	Scavanger
433	60	CQ	3	CN	1	far	BECS17	Boker	0	0	5.5.16	Scavanger
434	60	CQ	4	CN	1	far	BECS17	Boker	0	0	5.5.16	Scavanger
435	60	CQ	5	CN	1	far	BECS17	Boker	0	0	5.5.16	Scavanger
436	2	SC	1	CN	1	far	BECS17	Boker	4	0	5.5.16	Scavanger
437	60	SC	2	CN	1	far	BECS17	Boker	0	0	5.5.16	Scavanger
438	60	SC	3	CN	1	far	BECS17	Boker	0	0	5.5.16	Scavanger
439	60	SC	4	CN	1	far	BECS17	Boker	0	0	5.5.16	Scavanger
440	60	SC	5	CN	1	far	BECS17	Boker	0	0	5.5.16	Scavanger
441	60	VC	1	CN	1	far	BECS17	Boker	0	0	5.5.16	Scavanger
442	60	VC	2	CN	1	far	BECS17	Boker	0	0	5.5.16	Scavanger
443	60	VC	3	CN	1	far	BECS17	Boker	0	0	5.5.16	Scavanger
444	60	VC	4	CN	1	far	BECS17	Boker	0	0	5.5.16	Scavanger
445	60	VC	5	CN	1	far	BECS17	Boker	0	0	5.5.16	Scavanger
446	60	CG	1	CN	-1	far	BECS18	Boker	0	0	5.5.16	Scavanger
447	60	CG	2	CN	-1	far	BECS18	Boker	0	0	5.5.16	Scavanger
448	60	CG	3	CN	-1	far	BECS18	Boker	0	0	5.5.16	Scavanger
449	60	CG	4	CN	-1	far	BECS18	Boker	0	0	5.5.16	Scavanger
450	60	CG	5	CN	-1	far	BECS18	Boker	0	0	5.5.16	Scavanger
451	60	CQ	1	CN	-1	far	BECS18	Boker	0	0	5.5.16	Scavanger
452	60	CQ	2	CN	-1	far	BECS18	Boker	0	0	5.5.16	Scavanger
453	60	CQ	3	CN	-1	far	BECS18	Boker	0	0	5.5.16	Scavanger
454	60	CQ	4	CN	-1	far	BECS18	Boker	0	0	5.5.16	Scavanger
455	60	CQ	5	CN	-1	far	BECS18	Boker	0	0	5.5.16	Scavanger
456	35	SC	1	CN	-1	far	BECS18	Boker	5	1	5.5.16	Scavanger
457	24	SC	2	UNK	-1	far	BECS18	Boker	4	0	5.5.16	Scavanger
458	39	SC	3	CN	-1	far	BECS18	Boker	5	1	5.5.16	Scavanger
459	51	SC	4	CL	-1	far	BECS18	Boker	3	0	5.5.16	Scavanger
460	60	SC	5	CN	-1	far	BECS18	Boker	0	0	5.5.16	Scavanger
461	21	VC	1	MV	-1	far	BECS18	Boker	4	0	5.5.16	Scavanger
462	60	VC	2	CN	-1	far	BECS18	Boker	0	0	5.5.16	Scavanger
463	60	VC	3	CN	-1	far	BECS18	Boker	0	0	5.5.16	Scavanger
464	60	VC	4	CN	-1	far	BECS18	Boker	0	0	5.5.16	Scavanger
465	60	VC	5	CN	-1	far	BECS18	Boker	0	0	5.5.16	Scavanger
466	60	CG	1	CN	0	close	BECS18	Boker	0	0	5.5.16	Scavanger
467	60	CG	2	CN	0	close	BECS18	Boker	0	0	5.5.16	Scavanger
468	60	CG	3	CN	0	close	BECS18	Boker	0	0	5.5.16	Scavanger
469	60	CG	4	CN	0	close	BECS18	Boker	0	0	5.5.16	Scavanger
470	60	CG	5	CN	0	close	BECS18	Boker	0	0	5.5.16	Scavanger
471	60	CQ	1	CN	0	close	BECS18	Boker	0	0	5.5.16	Scavanger
472	60	CQ	2	CN	0	close	BECS18	Boker	0	0	5.5.16	Scavanger
473	60	CQ	3	CN	0	close	BECS18	Boker	0	0	5.5.16	Scavanger
474	60	CQ	4	CN	0	close	BECS18	Boker	0	0	5.5.16	Scavanger
475	60	CQ	5	CN	0	close	BECS18	Boker	0	0	5.5.16	Scavanger
476	21	SC	1	CN	0	close	BECS18	Boker	5	1	5.5.16	Scavanger
477	23	SC	2	CN	0	close	BECS18	Boker	5	1	5.5.16	Scavanger
478	27	SC	3	CS	0	close	BECS18	Boker	4	0	5.5.16	Scavanger
479	30	SC	4	CN	0	close	BECS18	Boker	5	1	5.5.16	Scavanger
480	31	SC	5	CS	0	close	BECS18	Boker	5	1	5.5.16	Scavanger
481	20	VC	1	CN	0	close	BECS18	Boker	5	1	5.5.16	Scavanger
482	31	VC	2	CS	0	close	BECS18	Boker	2	0	5.5.16	Scavanger
483	48	VC	3	CS	0	close	BECS18	Boker	1	0	5.5.16	Scavanger
484	60	VC	4	CN	0	close	BECS18	Boker	0	0	5.5.16	Scavanger
485	60	VC	5	CN	0	close	BECS18	Boker	0	0	5.5.16	Scavanger
486	38	CG	1	CS	1	far	BECS18	Boker	4	0	5.5.16	Scavanger
487	60	CG	2	CN	1	far	BECS18	Boker	0	0	5.5.16	Scavanger
488	60	CG	3	CN	1	far	BECS18	Boker	0	0	5.5.16	Scavanger
489	60	CG	4	CN	1	far	BECS18	Boker	0	0	5.5.16	Scavanger
490	60	CG	5	CN	1	far	BECS18	Boker	0	0	5.5.16	Scavanger
491	60	CQ	1	CN	1	far	BECS18	Boker	0	0	5.5.16	Scavanger
492	60	CQ	2	CN	1	far	BECS18	Boker	0	0	5.5.16	Scavanger
493	60	CQ	3	CN	1	far	BECS18	Boker	0	0	5.5.16	Scavanger
494	60	CQ	4	CN	1	far	BECS18	Boker	0	0	5.5.16	Scavanger
495	60	CQ	5	CN	1	far	BECS18	Boker	0	0	5.5.16	Scavanger
496	20	SC	1	MV	1	far	BECS18	Boker	3	0	5.5.16	Scavanger
497	34	SC	2	CN	1	far	BECS18	Boker	5	1	5.5.16	Scavanger
498	60	SC	3	CN	1	far	BECS18	Boker	0	0	5.5.16	Scavanger
499	60	SC	4	CN	1	far	BECS18	Boker	0	0	5.5.16	Scavanger
500	60	SC	5	CN	1	far	BECS18	Boker	0	0	5.5.16	Scavanger
501	26	VC	1	MV	1	far	BECS18	Boker	5	1	5.5.16	Scavanger
502	27	VC	2	MV	1	far	BECS18	Boker	5	1	5.5.16	Scavanger
503	60	VC	3	CN	1	far	BECS18	Boker	0	0	5.5.16	Scavanger
504	60	VC	4	CN	1	far	BECS18	Boker	0	0	5.5.16	Scavanger
505	60	VC	5	CN	1	far	BECS18	Boker	0	0	5.5.16	Scavanger
506	60	CG	3	CN	1	far	BECS19	Boker	0	0	5.5.16	Scavanger
507	60	CG	4	CN	1	far	BECS19	Boker	0	0	5.5.16	Scavanger
508	60	CG	1	CN	-1	far	BECS19	Boker	0	0	5.5.16	Scavanger
509	60	CG	2	CN	-1	far	BECS19	Boker	0	0	5.5.16	Scavanger
510	60	CG	3	CN	-1	far	BECS19	Boker	0	0	5.5.16	Scavanger
511	60	CG	4	CN	-1	far	BECS19	Boker	0	0	5.5.16	Scavanger
512	60	CG	5	CN	-1	far	BECS19	Boker	0	0	5.5.16	Scavanger
513	60	CQ	1	CN	-1	far	BECS19	Boker	0	0	5.5.16	Scavanger
514	60	CQ	2	CN	-1	far	BECS19	Boker	0	0	5.5.16	Scavanger
515	60	CQ	3	CN	-1	far	BECS19	Boker	0	0	5.5.16	Scavanger
516	60	CQ	4	CN	-1	far	BECS19	Boker	0	0	5.5.16	Scavanger
517	60	CQ	5	CN	-1	far	BECS19	Boker	0	0	5.5.16	Scavanger
518	12	SC	1	CN	-1	far	BECS19	Boker	5	1	5.5.16	Scavanger
519	14	SC	2	CN	-1	far	BECS19	Boker	4	0	5.5.16	Scavanger
520	44	SC	3	CN	-1	far	BECS19	Boker	5	1	5.5.16	Scavanger
521	52	SC	4	CN	-1	far	BECS19	Boker	0	0	5.5.16	Scavanger
522	60	SC	5	CN	-1	far	BECS19	Boker	0	0	5.5.16	Scavanger
523	60	VC	1	CN	-1	far	BECS19	Boker	0	0	5.5.16	Scavanger
524	60	VC	2	CN	-1	far	BECS19	Boker	0	0	5.5.16	Scavanger
525	60	VC	3	CN	-1	far	BECS19	Boker	0	0	5.5.16	Scavanger
526	60	VC	4	CN	-1	far	BECS19	Boker	0	0	5.5.16	Scavanger
527	60	VC	5	CN	-1	far	BECS19	Boker	0	0	5.5.16	Scavanger
528	60	CG	1	CN	0	close	BECS19	Boker	0	0	5.5.16	Scavanger
529	60	CG	2	CN	0	close	BECS19	Boker	0	0	5.5.16	Scavanger
530	60	CG	3	CN	0	close	BECS19	Boker	0	0	5.5.16	Scavanger
531	60	CG	4	CN	0	close	BECS19	Boker	0	0	5.5.16	Scavanger
532	60	CG	5	CN	0	close	BECS19	Boker	0	0	5.5.16	Scavanger
533	60	CQ	1	CN	0	close	BECS19	Boker	0	0	5.5.16	Scavanger
534	60	CQ	2	CN	0	close	BECS19	Boker	0	0	5.5.16	Scavanger
535	60	CQ	3	CN	0	close	BECS19	Boker	0	0	5.5.16	Scavanger
536	60	CQ	4	CN	0	close	BECS19	Boker	0	0	5.5.16	Scavanger
537	60	CQ	5	CN	0	close	BECS19	Boker	0	0	5.5.16	Scavanger
538	39	SC	1	CN	0	close	BECS19	Boker	5	1	5.5.16	Scavanger
539	40	SC	2	CN	0	close	BECS19	Boker	5	1	5.5.16	Scavanger
540	51	SC	3	CN	0	close	BECS19	Boker	5	1	5.5.16	Scavanger
541	51	SC	4	CN	0	close	BECS19	Boker	5	1	5.5.16	Scavanger
542	60	SC	5	CN	0	close	BECS19	Boker	0	0	5.5.16	Scavanger
543	60	VC	1	CN	0	close	BECS19	Boker	0	0	5.5.16	Scavanger
544	60	VC	2	CN	0	close	BECS19	Boker	0	0	5.5.16	Scavanger
545	60	VC	3	CN	0	close	BECS19	Boker	0	0	5.5.16	Scavanger
546	60	VC	4	CN	0	close	BECS19	Boker	0	0	5.5.16	Scavanger
547	60	VC	5	CN	0	close	BECS19	Boker	0	0	5.5.16	Scavanger
548	60	CG	1	CN	1	far	BECS19	Boker	0	0	5.5.16	Scavanger
549	60	CG	2	CN	1	far	BECS19	Boker	0	0	5.5.16	Scavanger
550	60	CG	5	CN	1	far	BECS19	Boker	0	0	5.5.16	Scavanger
551	60	CQ	1	CN	1	far	BECS19	Boker	0	0	5.5.16	Scavanger
552	60	CQ	2	CN	1	far	BECS19	Boker	0	0	5.5.16	Scavanger
553	60	CQ	3	CN	1	far	BECS19	Boker	0	0	5.5.16	Scavanger
554	60	CQ	4	CN	1	far	BECS19	Boker	0	0	5.5.16	Scavanger
555	60	CQ	5	CN	1	far	BECS19	Boker	0	0	5.5.16	Scavanger
556	1	SC	1	CL	1	far	BECS19	Boker	5	1	5.5.16	Scavanger
557	20	SC	2	CN	1	far	BECS19	Boker	5	1	5.5.16	Scavanger
558	25	SC	3	CN	1	far	BECS19	Boker	5	1	5.5.16	Scavanger
559	27	SC	4	CN	1	far	BECS19	Boker	5	1	5.5.16	Scavanger
560	40	SC	5	CN	1	far	BECS19	Boker	0	0	5.5.16	Scavanger
561	60	VC	1	CN	1	far	BECS19	Boker	0	0	5.5.16	Scavanger
562	60	VC	2	CN	1	far	BECS19	Boker	0	0	5.5.16	Scavanger
563	60	VC	3	CN	1	far	BECS19	Boker	0	0	5.5.16	Scavanger
564	60	VC	4	CN	1	far	BECS19	Boker	0	0	5.5.16	Scavanger
565	60	VC	5	CN	1	far	BECS19	Boker	0	0	5.5.16	Scavanger
566	60	CG	1	CN	-1	far	BECS9	Boker	0	0	18.4.16	Scavanger
567	60	CG	2	CN	-1	far	BECS9	Boker	0	0	18.4.16	Scavanger
568	60	CG	3	CN	-1	far	BECS9	Boker	0	0	18.4.16	Scavanger
569	60	CG	4	CN	-1	far	BECS9	Boker	0	0	18.4.16	Scavanger
570	60	CG	5	CN	-1	far	BECS9	Boker	0	0	18.4.16	Scavanger
571	60	CQ	1	CN	-1	far	BECS9	Boker	0	0	18.4.16	Scavanger
572	60	CQ	2	CN	-1	far	BECS9	Boker	0	0	18.4.16	Scavanger
573	60	CQ	3	CN	-1	far	BECS9	Boker	0	0	18.4.16	Scavanger
574	60	CQ	4	CN	-1	far	BECS9	Boker	0	0	18.4.16	Scavanger
575	60	CQ	5	CN	-1	far	BECS9	Boker	0	0	18.4.16	Scavanger
576	44	SC	1	CN	-1	far	BECS9	Boker	5	1	18.4.16	Scavanger
577	56	SC	2	CN	-1	far	BECS9	Boker	5	1	18.4.16	Scavanger
578	60	SC	3	CN	-1	far	BECS9	Boker	0	0	18.4.16	Scavanger
579	60	SC	4	CN	-1	far	BECS9	Boker	0	0	18.4.16	Scavanger
580	60	SC	5	CN	-1	far	BECS9	Boker	0	0	18.4.16	Scavanger
581	60	VC	1	CN	-1	far	BECS9	Boker	0	0	18.4.16	Scavanger
582	60	VC	2	CN	-1	far	BECS9	Boker	0	0	18.4.16	Scavanger
583	60	VC	3	CN	-1	far	BECS9	Boker	0	0	18.4.16	Scavanger
584	60	VC	4	CN	-1	far	BECS9	Boker	0	0	18.4.16	Scavanger
585	60	VC	5	CN	-1	far	BECS9	Boker	0	0	18.4.16	Scavanger
586	60	CG	1	CN	0	close	BECS9	Boker	0	0	18.4.16	Scavanger
587	60	CG	2	CN	0	close	BECS9	Boker	0	0	18.4.16	Scavanger
588	60	CG	3	CN	0	close	BECS9	Boker	0	0	18.4.16	Scavanger
589	60	CG	4	CN	0	close	BECS9	Boker	0	0	18.4.16	Scavanger
590	60	CG	5	CN	0	close	BECS9	Boker	0	0	18.4.16	Scavanger
591	60	CQ	1	CN	0	close	BECS9	Boker	0	0	18.4.16	Scavanger
592	60	CQ	2	CN	0	close	BECS9	Boker	0	0	18.4.16	Scavanger
593	60	CQ	3	CN	0	close	BECS9	Boker	0	0	18.4.16	Scavanger
594	60	CQ	4	CN	0	close	BECS9	Boker	0	0	18.4.16	Scavanger
595	60	CQ	5	CN	0	close	BECS9	Boker	0	0	18.4.16	Scavanger
596	60	SC	1	CN	0	close	BECS9	Boker	0	0	18.4.16	Scavanger
597	60	SC	2	CN	0	close	BECS9	Boker	0	0	18.4.16	Scavanger
598	60	SC	3	CN	0	close	BECS9	Boker	0	0	18.4.16	Scavanger
599	60	SC	4	CN	0	close	BECS9	Boker	0	0	18.4.16	Scavanger
600	60	SC	5	CN	0	close	BECS9	Boker	0	0	18.4.16	Scavanger
601	60	VC	1	CN	0	close	BECS9	Boker	0	0	18.4.16	Scavanger
602	60	VC	2	CN	0	close	BECS9	Boker	0	0	18.4.16	Scavanger
603	60	VC	3	CN	0	close	BECS9	Boker	0	0	18.4.16	Scavanger
604	60	VC	4	CN	0	close	BECS9	Boker	0	0	18.4.16	Scavanger
605	60	VC	5	CN	0	close	BECS9	Boker	0	0	18.4.16	Scavanger
606	60	CG	1	CN	1	far	BECS9	Boker	0	0	18.4.16	Scavanger
607	60	CG	2	CN	1	far	BECS9	Boker	0	0	18.4.16	Scavanger
608	60	CG	3	CN	1	far	BECS9	Boker	0	0	18.4.16	Scavanger
609	60	CG	4	CN	1	far	BECS9	Boker	0	0	18.4.16	Scavanger
610	60	CG	5	CN	1	far	BECS9	Boker	0	0	18.4.16	Scavanger
611	60	CQ	1	CN	1	far	BECS9	Boker	0	0	18.4.16	Scavanger
612	60	CQ	2	CN	1	far	BECS9	Boker	0	0	18.4.16	Scavanger
613	60	CQ	3	CN	1	far	BECS9	Boker	0	0	18.4.16	Scavanger
614	60	CQ	4	CN	1	far	BECS9	Boker	0	0	18.4.16	Scavanger
615	60	CQ	5	CN	1	far	BECS9	Boker	0	0	18.4.16	Scavanger
616	22	SC	1	CN	1	far	BECS9	Boker	5	1	18.4.16	Scavanger
617	45	SC	2	CN	1	far	BECS9	Boker	5	1	18.4.16	Scavanger
618	49	SC	3	CN	1	far	BECS9	Boker	5	1	18.4.16	Scavanger
619	60	SC	4	CN	1	far	BECS9	Boker	0	0	18.4.16	Scavanger
620	60	SC	5	CN	1	far	BECS9	Boker	0	0	18.4.16	Scavanger
621	60	VC	1	CN	1	far	BECS9	Boker	0	0	18.4.16	Scavanger
622	60	VC	2	CN	1	far	BECS9	Boker	0	0	18.4.16	Scavanger
623	60	VC	3	CN	1	far	BECS9	Boker	0	0	18.4.16	Scavanger
624	60	VC	4	CN	1	far	BECS9	Boker	0	0	18.4.16	Scavanger
625	60	VC	5	CN	1	far	BECS9	Boker	0	0	18.4.16	Scavanger
901	59	CG	1	ME	0	close	LME2	Lehavim	5	1	11.5.16	Granivore
902	59	CG	2	ME	0	close	LME2	Lehavim	5	1	11.5.16	Granivore
903	60	CG	3	ME	0	close	LME2	Lehavim	5	1	11.5.16	Granivore
904	60	CG	4	ME	0	close	LME2	Lehavim	0	0	11.5.16	Granivore
905	60	CG	5	ME	0	close	LME2	Lehavim	0	0	11.5.16	Granivore
906	60	CQ	1	ME	0	close	LME2	Lehavim	0	0	11.5.16	Granivore
907	60	CQ	2	ME	0	close	LME2	Lehavim	0	0	11.5.16	Granivore
908	60	CQ	3	ME	0	close	LME2	Lehavim	0	0	11.5.16	Granivore
909	60	CQ	4	ME	0	close	LME2	Lehavim	0	0	11.5.16	Granivore
910	60	CQ	5	ME	0	close	LME2	Lehavim	0	0	11.5.16	Granivore
911	2	EH	1	ME	0	close	LME2	Lehavim	5	1	11.5.16	Granivore
912	55	EH	2	ME	0	close	LME2	Lehavim	5	1	11.5.16	Granivore
913	60	EH	3	ME	0	close	LME2	Lehavim	0	0	11.5.16	Granivore
914	60	EH	4	ME	0	close	LME2	Lehavim	0	0	11.5.16	Granivore
915	60	EH	5	ME	0	close	LME2	Lehavim	0	0	11.5.16	Granivore
916	60	SC	1	ME	0	close	LME2	Lehavim	5	1	11.5.16	Granivore
917	60	SC	2	ME	0	close	LME2	Lehavim	0	0	11.5.16	Granivore
918	60	SC	3	ME	0	close	LME2	Lehavim	0	0	11.5.16	Granivore
919	60	SC	4	ME	0	close	LME2	Lehavim	0	0	11.5.16	Granivore
920	60	SC	5	ME	0	close	LME2	Lehavim	0	0	11.5.16	Granivore
921	2	SM	1	ME	0	close	LME2	Lehavim	5	1	11.5.16	Granivore
922	17	SM	2	ME	0	close	LME2	Lehavim	5	1	11.5.16	Granivore
923	18	SM	3	ME	0	close	LME2	Lehavim	5	1	11.5.16	Granivore
924	60	SM	4	ME	0	close	LME2	Lehavim	0	0	11.5.16	Granivore
925	60	SM	5	ME	0	close	LME2	Lehavim	0	0	11.5.16	Granivore
926	59	CG	1	ME	1.5	far	LME2	Lehavim	5	1	11.5.16	Granivore
927	60	CG	2	ME	1.5	far	LME2	Lehavim	0	0	11.5.16	Granivore
928	60	CG	3	ME	1.5	far	LME2	Lehavim	0	0	11.5.16	Granivore
929	60	CG	4	ME	1.5	far	LME2	Lehavim	0	0	11.5.16	Granivore
930	60	CG	5	ME	1.5	far	LME2	Lehavim	0	0	11.5.16	Granivore
931	60	CQ	1	ME	1.5	far	LME2	Lehavim	0	0	11.5.16	Granivore
932	60	CQ	2	ME	1.5	far	LME2	Lehavim	0	0	11.5.16	Granivore
933	60	CQ	3	ME	1.5	far	LME2	Lehavim	0	0	11.5.16	Granivore
934	60	CQ	4	ME	1.5	far	LME2	Lehavim	0	0	11.5.16	Granivore
935	60	CQ	5	ME	1.5	far	LME2	Lehavim	0	0	11.5.16	Granivore
936	19	EH	1	MV	1.5	far	LME2	Lehavim	5	1	11.5.16	Granivore
937	60	EH	2	ME	1.5	far	LME2	Lehavim	0	0	11.5.16	Granivore
938	60	EH	3	ME	1.5	far	LME2	Lehavim	0	0	11.5.16	Granivore
939	60	EH	4	ME	1.5	far	LME2	Lehavim	0	0	11.5.16	Granivore
940	60	EH	5	ME	1.5	far	LME2	Lehavim	0	0	11.5.16	Granivore
941	5	SC	1	MV	1.5	far	LME2	Lehavim	5	1	11.5.16	Granivore
942	60	SC	2	ME	1.5	far	LME2	Lehavim	0	0	11.5.16	Granivore
943	60	SC	3	ME	1.5	far	LME2	Lehavim	0	0	11.5.16	Granivore
944	60	SC	4	ME	1.5	far	LME2	Lehavim	0	0	11.5.16	Granivore
945	60	SC	5	ME	1.5	far	LME2	Lehavim	0	0	11.5.16	Granivore
946	4	SM	1	ME	1.5	far	LME2	Lehavim	5	1	11.5.16	Granivore
947	4	SM	2	ME	1.5	far	LME2	Lehavim	5	1	11.5.16	Granivore
948	4	SM	3	MV	1.5	far	LME2	Lehavim	5	1	11.5.16	Granivore
949	10	SM	4	MV	1.5	far	LME2	Lehavim	3	0	11.5.16	Granivore
950	16	SM	5	ME	1.5	far	LME2	Lehavim	5	1	11.5.16	Granivore
1531	11	AS	1	MV	0	close	lma4	Lehavim	5	1	16.5.16	Granivore
1532	12	AS	2	MA	0	close	lma4	Lehavim	1	0	16.5.16	Granivore
1533	14	AS	3	MV	0	close	lma4	Lehavim	3	0	16.5.16	Granivore
1534	16	AS	4	MV	0	close	lma4	Lehavim	5	1	16.5.16	Granivore
1535	29	AS	5	MA	0	close	lma4	Lehavim	4	0	16.5.16	Granivore
1536	7	CG	1	MV	0	close	lma4	Lehavim	5	1	16.5.16	Granivore
1537	28	CG	2	MV	0	close	lma4	Lehavim	5	1	16.5.16	Granivore
1538	28	CG	3	MV	0	close	lma4	Lehavim	5	1	16.5.16	Granivore
1539	40	CG	4	MV	0	close	lma4	Lehavim	5	1	16.5.16	Granivore
1540	42	CG	5	MV	0	close	lma4	Lehavim	5	1	16.5.16	Granivore
1541	25	CQ	1	MV	0	close	lma4	Lehavim	4	0	16.5.16	Granivore
1542	30	CQ	2	MV	0	close	lma4	Lehavim	5	1	16.5.16	Granivore
1543	32	CQ	3	MV	0	close	lma4	Lehavim	5	1	16.5.16	Granivore
1544	33	CQ	4	MV	0	close	lma4	Lehavim	5	1	16.5.16	Granivore
1545	39	CQ	5	MV	0	close	lma4	Lehavim	5	1	16.5.16	Granivore
1546	46	EH	1	MV	0	close	lma4	Lehavim	5	1	16.5.16	Granivore
1547	46	EH	2	MV	0	close	lma4	Lehavim	5	1	16.5.16	Granivore
1548	60	EH	3	MA	0	close	lma4	Lehavim	0	0	16.5.16	Granivore
1549	60	EH	4	MA	0	close	lma4	Lehavim	0	0	16.5.16	Granivore
1550	60	EH	5	MA	0	close	lma4	Lehavim	0	0	16.5.16	Granivore
1551	7	SC	1	MV	0	close	lma4	Lehavim	4	0	16.5.16	Granivore
1552	13	SC	2	MV	0	close	lma4	Lehavim	3	0	16.5.16	Granivore
1553	19	SC	3	MV	0	close	lma4	Lehavim	4	0	16.5.16	Granivore
1554	22	SC	4	CN	0	close	lma4	Lehavim	5	1	16.5.16	Granivore
1555	36	SC	5	MV	0	close	lma4	Lehavim	4	0	16.5.16	Granivore
1556	14	SM	1	MV	0	close	lma4	Lehavim	5	1	16.5.16	Granivore
1557	23	SM	2	MV	0	close	lma4	Lehavim	4	0	16.5.16	Granivore
1558	24	SM	3	MV	0	close	lma4	Lehavim	5	1	16.5.16	Granivore
1559	35	SM	4	MV	0	close	lma4	Lehavim	3	0	16.5.16	Granivore
1560	60	SM	5	MV	0	close	lma4	Lehavim	0	0	16.5.16	Granivore
1561	3	AS	1	MA	1.5	far	lma4	Lehavim	5	1	16.5.16	Granivore
1562	8	AS	2	MA	1.5	far	lma4	Lehavim	5	1	16.5.16	Granivore
1563	37	AS	3	MA	1.5	far	lma4	Lehavim	5	1	16.5.16	Granivore
1564	39	AS	4	MV	1.5	far	lma4	Lehavim	5	1	16.5.16	Granivore
1565	39	AS	5	MV	1.5	far	lma4	Lehavim	3	0	16.5.16	Granivore
1566	44	CG	1	MV	1.5	far	lma4	Lehavim	5	1	16.5.16	Granivore
1567	48	CG	2	MV	1.5	far	lma4	Lehavim	5	1	16.5.16	Granivore
1568	48	CG	3	MV	1.5	far	lma4	Lehavim	5	1	16.5.16	Granivore
1569	60	CG	4	MA	1.5	far	lma4	Lehavim	0	0	16.5.16	Granivore
1570	60	CG	5	MA	1.5	far	lma4	Lehavim	0	0	16.5.16	Granivore
1571	27	CQ	1	MV	1.5	far	lma4	Lehavim	5	1	16.5.16	Granivore
1572	45	CQ	2	MA	1.5	far	lma4	Lehavim	5	1	16.5.16	Granivore
1573	45	CQ	3	MA	1.5	far	lma4	Lehavim	5	1	16.5.16	Granivore
1574	47	CQ	4	MV	1.5	far	lma4	Lehavim	5	1	16.5.16	Granivore
1575	47	CQ	5	MV	1.5	far	lma4	Lehavim	5	1	16.5.16	Granivore
1576	42	EH	1	MA	1.5	far	lma4	Lehavim	5	1	16.5.16	Granivore
1577	44	EH	2	MV	1.5	far	lma4	Lehavim	5	1	16.5.16	Granivore
1578	45	EH	3	MV	1.5	far	lma4	Lehavim	5	1	16.5.16	Granivore
1579	55	EH	4	MV	1.5	far	lma4	Lehavim	5	1	16.5.16	Granivore
1580	60	EH	5	MV	1.5	far	lma4	Lehavim	5	1	16.5.16	Granivore
1581	42	SC	1	MV	1.5	far	lma4	Lehavim	4	0	16.5.16	Granivore
1582	43	SC	2	MV	1.5	far	lma4	Lehavim	4	0	16.5.16	Granivore
1583	44	SC	3	MV	1.5	far	lma4	Lehavim	5	1	16.5.16	Granivore
1584	55	SC	4	MV	1.5	far	lma4	Lehavim	5	1	16.5.16	Granivore
1585	55	SC	5	MV	1.5	far	lma4	Lehavim	5	1	16.5.16	Granivore
1586	50	SM	1	MV	1.5	far	lma4	Lehavim	5	1	16.5.16	Granivore
1587	51	SM	2	MV	1.5	far	lma4	Lehavim	5	1	16.5.16	Granivore
1588	52	SM	3	MV	1.5	far	lma4	Lehavim	5	1	16.5.16	Granivore
1589	52	SM	4	MV	1.5	far	lma4	Lehavim	5	1	16.5.16	Granivore
1590	60	SM	5	MA	1.5	far	lma4	Lehavim	0	0	16.5.16	Granivore
1591	15	CG	1	ME	0	close	LME1	Lehavim	5	1	11.5.16	Granivore
1592	18	CG	2	ME	0	close	LME1	Lehavim	5	1	11.5.16	Granivore
1593	40	CG	3	ME	0	close	LME1	Lehavim	5	1	11.5.16	Granivore
1594	60	CG	4	ME	0	close	LME1	Lehavim	0	0	11.5.16	Granivore
1595	60	CG	5	ME	0	close	LME1	Lehavim	0	0	11.5.16	Granivore
1596	15	CQ	1	ME	0	close	LME1	Lehavim	5	1	11.5.16	Granivore
1597	15	CQ	2	ME	0	close	LME1	Lehavim	5	1	11.5.16	Granivore
1598	60	CQ	3	ME	0	close	LME1	Lehavim	0	0	11.5.16	Granivore
1599	60	CQ	4	ME	0	close	LME1	Lehavim	0	0	11.5.16	Granivore
1600	60	CQ	5	ME	0	close	LME1	Lehavim	0	0	11.5.16	Granivore
1601	23	EH	1	ME	0	close	LME1	Lehavim	5	1	11.5.16	Granivore
1602	45	EH	2	ME	0	close	LME1	Lehavim	5	1	11.5.16	Granivore
1603	47	EH	3	ME	0	close	LME1	Lehavim	5	1	11.5.16	Granivore
1604	60	EH	4	ME	0	close	LME1	Lehavim	0	0	11.5.16	Granivore
1605	60	EH	5	ME	0	close	LME1	Lehavim	0	0	11.5.16	Granivore
1606	40	SC	1	ME	0	close	LME1	Lehavim	5	1	11.5.16	Granivore
1607	43	SC	2	ME	0	close	LME1	Lehavim	5	1	11.5.16	Granivore
1608	47	SC	3	ME	0	close	LME1	Lehavim	2	0	11.5.16	Granivore
1609	52	SC	4	ME	0	close	LME1	Lehavim	2	0	11.5.16	Granivore
1610	60	SC	5	ME	0	close	LME1	Lehavim	0	0	11.5.16	Granivore
1611	11	SM	1	ME	0	close	LME1	Lehavim	5	1	11.5.16	Granivore
1612	12	SM	2	ME	0	close	LME1	Lehavim	5	1	11.5.16	Granivore
1613	13	SM	3	ME	0	close	LME1	Lehavim	5	1	11.5.16	Granivore
1614	15	SM	4	ME	0	close	LME1	Lehavim	5	1	11.5.16	Granivore
1615	17	SM	5	ME	0	close	LME1	Lehavim	5	1	11.5.16	Granivore
1616	4	CG	1	ME	1.5	far	LME1	Lehavim	5	1	11.5.16	Granivore
1617	5	CG	2	MV	1.5	far	LME1	Lehavim	5	1	11.5.16	Granivore
1618	42	CG	3	ME	1.5	far	LME1	Lehavim	5	1	11.5.16	Granivore
1619	60	CG	4	ME	1.5	far	LME1	Lehavim	5	1	11.5.16	Granivore
1620	60	CG	5	ME	1.5	far	LME1	Lehavim	5	1	11.5.16	Granivore
1621	6	CQ	1	ME	1.5	far	LME1	Lehavim	5	1	11.5.16	Granivore
1622	35	CQ	2	ME	1.5	far	LME1	Lehavim	5	1	11.5.16	Granivore
1623	40	CQ	3	ME	1.5	far	LME1	Lehavim	5	1	11.5.16	Granivore
1624	42	CQ	4	ME	1.5	far	LME1	Lehavim	5	1	11.5.16	Granivore
1625	48	CQ	5	ME	1.5	far	LME1	Lehavim	5	1	11.5.16	Granivore
1626	60	EH	1	ME	1.5	far	LME1	Lehavim	2	0	11.5.16	Granivore
1627	50	EH	2	ME	1.5	far	LME1	Lehavim	5	1	11.5.16	Granivore
1628	36	EH	3	ME	1.5	far	LME1	Lehavim	2	0	11.5.16	Granivore
1629	60	EH	4	ME	1.5	far	LME1	Lehavim	5	1	11.5.16	Granivore
1630	60	EH	5	ME	1.5	far	LME1	Lehavim	5	1	11.5.16	Granivore
1631	60	SC	1	ME	1.5	far	LME1	Lehavim	0	0	11.5.16	Granivore
1632	60	SC	2	ME	1.5	far	LME1	Lehavim	0	0	11.5.16	Granivore
1633	60	SC	3	ME	1.5	far	LME1	Lehavim	0	0	11.5.16	Granivore
1634	60	SC	4	ME	1.5	far	LME1	Lehavim	0	0	11.5.16	Granivore
1635	60	SC	5	ME	1.5	far	LME1	Lehavim	0	0	11.5.16	Granivore
1636	16	SM	1	ME	1.5	far	LME1	Lehavim	5	1	11.5.16	Granivore
1637	32	SM	2	ME	1.5	far	LME1	Lehavim	5	1	11.5.16	Granivore
1638	35	SM	3	ME	1.5	far	LME1	Lehavim	5	1	11.5.16	Granivore
1639	36	SM	4	ME	1.5	far	LME1	Lehavim	5	1	11.5.16	Granivore
1640	60	SM	5	ME	1.5	far	LME1	Lehavim	5	1	11.5.16	Granivore
1641	5	CG	1	ME	0	close	LME3	Lehavim	5	1	11.5.16	Granivore
1642	9	CG	2	ME	0	close	LME3	Lehavim	5	1	11.5.16	Granivore
1643	18	CG	3	ME	0	close	LME3	Lehavim	5	1	11.5.16	Granivore
1644	19	CG	4	ME	0	close	LME3	Lehavim	5	1	11.5.16	Granivore
1645	60	CG	5	ME	0	close	LME3	Lehavim	0	0	11.5.16	Granivore
1646	6	CQ	1	ME	0	close	LME3	Lehavim	5	1	11.5.16	Granivore
1647	6	CQ	2	ME	0	close	LME3	Lehavim	5	1	11.5.16	Granivore
1648	11	CQ	3	ME	0	close	LME3	Lehavim	5	1	11.5.16	Granivore
1649	60	CQ	4	ME	0	close	LME3	Lehavim	0	0	11.5.16	Granivore
1650	60	CQ	5	ME	0	close	LME3	Lehavim	0	0	11.5.16	Granivore
1651	9	EH	1	ME	0	close	LME3	Lehavim	5	1	11.5.16	Granivore
1652	11	EH	2	ME	0	close	LME3	Lehavim	5	1	11.5.16	Granivore
1653	18	EH	3	ME	0	close	LME3	Lehavim	1	0	11.5.16	Granivore
1654	18	EH	4	ME	0	close	LME3	Lehavim	5	1	11.5.16	Granivore
1655	60	EH	5	ME	0	close	LME3	Lehavim	0	0	11.5.16	Granivore
1656	2	SC	1	ME	0	close	LME3	Lehavim	5	1	11.5.16	Granivore
1657	3	SC	2	ME	0	close	LME3	Lehavim	5	1	11.5.16	Granivore
1658	5	SC	3	ME	0	close	LME3	Lehavim	5	1	11.5.16	Granivore
1659	8	SC	4	ME	0	close	LME3	Lehavim	5	1	11.5.16	Granivore
1660	60	SC	5	ME	0	close	LME3	Lehavim	0	0	11.5.16	Granivore
1661	3	SM	1	ME	0	close	LME3	Lehavim	5	1	11.5.16	Granivore
1662	8	SM	2	ME	0	close	LME3	Lehavim	5	1	11.5.16	Granivore
1663	10	SM	3	ME	0	close	LME3	Lehavim	5	1	11.5.16	Granivore
1664	17	SM	4	ME	0	close	LME3	Lehavim	5	1	11.5.16	Granivore
1665	18	SM	5	ME	0	close	LME3	Lehavim	5	1	11.5.16	Granivore
1666	23	CQ	1	ME	1	far	LME3	Lehavim	5	1	11.5.16	Granivore
1667	60	CQ	2	ME	1	far	LME3	Lehavim	0	0	11.5.16	Granivore
1668	60	CQ	3	ME	1	far	LME3	Lehavim	0	0	11.5.16	Granivore
1669	60	CQ	4	ME	1	far	LME3	Lehavim	0	0	11.5.16	Granivore
1670	60	CQ	5	ME	1	far	LME3	Lehavim	0	0	11.5.16	Granivore
1671	23	EH	1	ME	1	far	LME3	Lehavim	5	1	11.5.16	Granivore
1672	29	EH	2	ME	1	far	LME3	Lehavim	5	1	11.5.16	Granivore
1673	48	EH	3	ME	1	far	LME3	Lehavim	5	1	11.5.16	Granivore
1674	60	EH	4	ME	1	far	LME3	Lehavim	0	0	11.5.16	Granivore
1675	60	EH	5	ME	1	far	LME3	Lehavim	0	0	11.5.16	Granivore
1676	22	SC	1	ME	1	far	LME3	Lehavim	5	1	11.5.16	Granivore
1677	30	SC	2	ME	1	far	LME3	Lehavim	1	0	11.5.16	Granivore
1678	51	SC	3	ME	1	far	LME3	Lehavim	1	0	11.5.16	Granivore
1679	60	SC	4	ME	1	far	LME3	Lehavim	0	0	11.5.16	Granivore
1680	60	SC	5	ME	1	far	LME3	Lehavim	0	0	11.5.16	Granivore
1681	22	SM	1	ME	1	far	LME3	Lehavim	5	1	11.5.16	Granivore
1682	24	SM	2	ME	1	far	LME3	Lehavim	5	1	11.5.16	Granivore
1683	26	SM	3	ME	1	far	LME3	Lehavim	5	1	11.5.16	Granivore
1684	60	SM	4	ME	1	far	LME3	Lehavim	0	0	11.5.16	Granivore
1685	60	SM	5	ME	1	far	LME3	Lehavim	0	0	11.5.16	Granivore
1686	8	AS	1	MA	0	close	LME5	Lehavim	1	0	16.5.16	Granivore
1687	10	AS	2	MA	0	close	LME5	Lehavim	5	1	16.5.16	Granivore
1688	16	AS	3	MA	0	close	LME5	Lehavim	5	1	16.5.16	Granivore
1689	37	AS	4	MA	0	close	LME5	Lehavim	5	1	16.5.16	Granivore
1690	42	AS	5	MA	0	close	LME5	Lehavim	5	1	16.5.16	Granivore
1691	5	CG	1	MA	0	close	LME5	Lehavim	5	1	16.5.16	Granivore
1692	44	CG	2	TI	0	close	LME5	Lehavim	3	0	16.5.16	Granivore
1693	60	CG	3	MA	0	close	LME5	Lehavim	0	0	16.5.16	Granivore
1694	60	CG	4	MA	0	close	LME5	Lehavim	0	0	16.5.16	Granivore
1695	60	CG	5	MA	0	close	LME5	Lehavim	0	0	16.5.16	Granivore
1696	60	CQ	1	MA	0	close	LME5	Lehavim	0	0	16.5.16	Granivore
1697	60	CQ	2	MA	0	close	LME5	Lehavim	0	0	16.5.16	Granivore
1698	60	CQ	3	MA	0	close	LME5	Lehavim	0	0	16.5.16	Granivore
1699	60	CQ	4	MA	0	close	LME5	Lehavim	0	0	16.5.16	Granivore
1700	60	CQ	5	MA	0	close	LME5	Lehavim	0	0	16.5.16	Granivore
1701	45	EH	1	TI	0	close	LME5	Lehavim	2	0	16.5.16	Granivore
1702	60	EH	2	MA	0	close	LME5	Lehavim	0	0	16.5.16	Granivore
1703	60	EH	3	MA	0	close	LME5	Lehavim	0	0	16.5.16	Granivore
1704	60	EH	4	MA	0	close	LME5	Lehavim	0	0	16.5.16	Granivore
1705	60	EH	5	MA	0	close	LME5	Lehavim	0	0	16.5.16	Granivore
1706	21	SC	1	TI	0	close	LME5	Lehavim	3	0	16.5.16	Granivore
1707	44	SC	2	TI	0	close	LME5	Lehavim	3	0	16.5.16	Granivore
1708	50	SC	3	MA	0	close	LME5	Lehavim	2	0	16.5.16	Granivore
1709	60	SC	4	MA	0	close	LME5	Lehavim	0	0	16.5.16	Granivore
1710	60	SC	5	MA	0	close	LME5	Lehavim	0	0	16.5.16	Granivore
1711	9	SM	1	MA	0	close	LME5	Lehavim	1	0	16.5.16	Granivore
1712	30	SM	2	MA	0	close	LME5	Lehavim	5	1	16.5.16	Granivore
1713	32	SM	3	MA	0	close	LME5	Lehavim	5	1	16.5.16	Granivore
1714	34	SM	4	MA	0	close	LME5	Lehavim	5	1	16.5.16	Granivore
1715	60	SM	5	MA	0	close	LME5	Lehavim	0	0	16.5.16	Granivore
1716	1	AS	1	MA	1.5	far	LME5	Lehavim	5	1	16.5.16	Granivore
1717	2	AS	2	MA	1.5	far	LME5	Lehavim	5	1	16.5.16	Granivore
1718	10	AS	3	MA	1.5	far	LME5	Lehavim	5	1	16.5.16	Granivore
1719	12	AS	4	MA	1.5	far	LME5	Lehavim	5	1	16.5.16	Granivore
1720	23	AS	5	MA	1.5	far	LME5	Lehavim	5	1	16.5.16	Granivore
1721	60	CG	1	MA	1.5	far	LME5	Lehavim	0	0	16.5.16	Granivore
1722	60	CG	2	MA	1.5	far	LME5	Lehavim	0	0	16.5.16	Granivore
1723	60	CG	3	MA	1.5	far	LME5	Lehavim	0	0	16.5.16	Granivore
1724	60	CG	4	MA	1.5	far	LME5	Lehavim	0	0	16.5.16	Granivore
1725	60	CG	5	MA	1.5	far	LME5	Lehavim	0	0	16.5.16	Granivore
1726	60	CQ	1	MA	1.5	far	LME5	Lehavim	0	0	16.5.16	Granivore
1727	60	CQ	2	MA	1.5	far	LME5	Lehavim	0	0	16.5.16	Granivore
1728	60	CQ	3	MA	1.5	far	LME5	Lehavim	0	0	16.5.16	Granivore
1729	60	CQ	4	MA	1.5	far	LME5	Lehavim	0	0	16.5.16	Granivore
1730	60	CQ	5	MA	1.5	far	LME5	Lehavim	0	0	16.5.16	Granivore
1731	60	EH	1	MV	1.5	far	LME5	Lehavim	5	1	16.5.16	Granivore
1732	60	EH	2	MA	1.5	far	LME5	Lehavim	0	0	16.5.16	Granivore
1733	60	EH	3	MA	1.5	far	LME5	Lehavim	0	0	16.5.16	Granivore
1734	60	EH	4	MA	1.5	far	LME5	Lehavim	0	0	16.5.16	Granivore
1735	60	EH	5	MA	1.5	far	LME5	Lehavim	0	0	16.5.16	Granivore
1736	60	SC	1	MA	1.5	far	LME5	Lehavim	0	0	16.5.16	Granivore
1737	60	SC	2	MA	1.5	far	LME5	Lehavim	0	0	16.5.16	Granivore
1738	60	SC	3	MA	1.5	far	LME5	Lehavim	0	0	16.5.16	Granivore
1739	60	SC	4	MA	1.5	far	LME5	Lehavim	0	0	16.5.16	Granivore
1740	60	SC	5	MA	1.5	far	LME5	Lehavim	0	0	16.5.16	Granivore
1741	0	SM	1	MA	1.5	far	LME5	Lehavim	5	1	16.5.16	Granivore
1742	6	SM	2	MA	1.5	far	LME5	Lehavim	5	1	16.5.16	Granivore
1743	6	SM	3	MA	1.5	far	LME5	Lehavim	5	1	16.5.16	Granivore
1744	7	SM	4	MA	1.5	far	LME5	Lehavim	5	1	16.5.16	Granivore
1745	22	SM	5	MA	1.5	far	LME5	Lehavim	5	1	16.5.16	Granivore
1746	1	AS	1	ME	0	close	lme6	Lehavim	5	1	16.5.16	Granivore
1747	1	AS	2	ME	0	close	lme6	Lehavim	5	1	16.5.16	Granivore
1748	2	AS	3	ME	0	close	lme6	Lehavim	5	1	16.5.16	Granivore
1749	2	AS	4	ME	0	close	lme6	Lehavim	5	1	16.5.16	Granivore
1750	2	AS	5	ME	0	close	lme6	Lehavim	5	1	16.5.16	Granivore
1751	1	CQ	1	ME	0	close	lme6	Lehavim	5	1	16.5.16	Granivore
1752	1	CQ	2	ME	0	close	lme6	Lehavim	5	1	16.5.16	Granivore
1753	2	CQ	3	ME	0	close	lme6	Lehavim	5	1	16.5.16	Granivore
1754	2	CQ	4	ME	0	close	lme6	Lehavim	5	1	16.5.16	Granivore
1755	2	CQ	5	ME	0	close	lme6	Lehavim	5	1	16.5.16	Granivore
1756	1	EH	1	ME	0	close	lme6	Lehavim	5	1	16.5.16	Granivore
1757	1	EH	2	ME	0	close	lme6	Lehavim	5	1	16.5.16	Granivore
1758	2	EH	3	ME	0	close	lme6	Lehavim	5	1	16.5.16	Granivore
1759	2	EH	4	ME	0	close	lme6	Lehavim	5	1	16.5.16	Granivore
1760	2	EH	5	ME	0	close	lme6	Lehavim	5	1	16.5.16	Granivore
1761	2	SC	1	ME	0	close	lme6	Lehavim	5	1	16.5.16	Granivore
1762	3	SC	2	ME	0	close	lme6	Lehavim	5	1	16.5.16	Granivore
1763	3	SC	3	ME	0	close	lme6	Lehavim	5	1	16.5.16	Granivore
1764	4	SC	4	ME	0	close	lme6	Lehavim	5	1	16.5.16	Granivore
1765	4	SC	5	ME	0	close	lme6	Lehavim	5	1	16.5.16	Granivore
1766	1	SM	1	ME	0	close	lme6	Lehavim	5	1	16.5.16	Granivore
1767	1	SM	2	ME	0	close	lme6	Lehavim	5	1	16.5.16	Granivore
1768	1	SM	3	ME	0	close	lme6	Lehavim	5	1	16.5.16	Granivore
1769	2	SM	4	ME	0	close	lme6	Lehavim	5	1	16.5.16	Granivore
1770	2	SM	5	ME	0	close	lme6	Lehavim	5	1	16.5.16	Granivore
1771	10	AS	1	ME	1	far	lme6	Lehavim	5	1	16.5.16	Granivore
1772	10	AS	2	ME	1	far	lme6	Lehavim	5	1	16.5.16	Granivore
1773	11	AS	3	ME	1	far	lme6	Lehavim	5	1	16.5.16	Granivore
1774	12	AS	4	ME	1	far	lme6	Lehavim	5	1	16.5.16	Granivore
1775	14	AS	5	ME	1	far	lme6	Lehavim	5	1	16.5.16	Granivore
1776	9	CQ	1	ME	1	far	lme6	Lehavim	5	1	16.5.16	Granivore
1777	10	CQ	2	ME	1	far	lme6	Lehavim	5	1	16.5.16	Granivore
1778	10	CQ	3	ME	1	far	lme6	Lehavim	5	1	16.5.16	Granivore
1779	10	CQ	4	ME	1	far	lme6	Lehavim	5	1	16.5.16	Granivore
1780	12	CQ	5	ME	1	far	lme6	Lehavim	5	1	16.5.16	Granivore
1781	11	EH	1	ME	1	far	lme6	Lehavim	5	1	16.5.16	Granivore
1782	11	EH	2	ME	1	far	lme6	Lehavim	5	1	16.5.16	Granivore
1783	14	EH	3	ME	1	far	lme6	Lehavim	5	1	16.5.16	Granivore
1784	15	EH	4	ME	1	far	lme6	Lehavim	5	1	16.5.16	Granivore
1785	16	EH	5	ME	1	far	lme6	Lehavim	5	1	16.5.16	Granivore
1786	8	SC	1	ME	1	far	lme6	Lehavim	5	1	16.5.16	Granivore
1787	10	SC	2	ME	1	far	lme6	Lehavim	5	1	16.5.16	Granivore
1788	14	SC	3	ME	1	far	lme6	Lehavim	5	1	16.5.16	Granivore
1789	16	SC	4	ME	1	far	lme6	Lehavim	5	1	16.5.16	Granivore
1790	16	SC	5	ME	1	far	lme6	Lehavim	5	1	16.5.16	Granivore
1791	10	SM	1	ME	1	far	lme6	Lehavim	5	1	16.5.16	Granivore
1792	10	SM	2	ME	1	far	lme6	Lehavim	5	1	16.5.16	Granivore
1793	11	SM	3	ME	1	far	lme6	Lehavim	5	1	16.5.16	Granivore
1794	12	SM	4	ME	1	far	lme6	Lehavim	5	1	16.5.16	Granivore
1795	14	SM	5	ME	1	far	lme6	Lehavim	5	1	16.5.16	Granivore
1796	7	AS	1	ME	0	close	lme7	Lehavim	5	1	23.5.16	Granivore
1797	23	AS	2	ME	0	close	lme7	Lehavim	5	1	23.5.16	Granivore
1798	24	AS	3	ME	0	close	lme7	Lehavim	5	1	23.5.16	Granivore
1799	24	AS	4	ME	0	close	lme7	Lehavim	5	1	23.5.16	Granivore
1800	28	AS	5	ME	0	close	lme7	Lehavim	5	1	23.5.16	Granivore
1801	9	CG	1	ME	0	close	lme7	Lehavim	5	1	23.5.16	Granivore
1802	25	CG	2	ME	0	close	lme7	Lehavim	5	1	23.5.16	Granivore
1803	25	CG	3	ME	0	close	lme7	Lehavim	5	1	23.5.16	Granivore
1804	60	CG	4	ME	0	close	lme7	Lehavim	0	0	23.5.16	Granivore
1805	60	CG	5	ME	0	close	lme7	Lehavim	0	0	23.5.16	Granivore
1806	12	CQ	1	ME	0	close	lme7	Lehavim	5	1	23.5.16	Granivore
1807	12	CQ	2	ME	0	close	lme7	Lehavim	5	1	23.5.16	Granivore
1808	24	CQ	3	ME	0	close	lme7	Lehavim	5	1	23.5.16	Granivore
1809	34	CQ	4	ME	0	close	lme7	Lehavim	5	1	23.5.16	Granivore
1810	39	CQ	5	ME	0	close	lme7	Lehavim	5	1	23.5.16	Granivore
1811	30	EH	1	ME	0	close	lme7	Lehavim	5	1	23.5.16	Granivore
1812	41	EH	2	ME	0	close	lme7	Lehavim	5	1	23.5.16	Granivore
1813	41	EH	3	ME	0	close	lme7	Lehavim	5	1	23.5.16	Granivore
1814	42	EH	4	ME	0	close	lme7	Lehavim	5	1	23.5.16	Granivore
1815	49	EH	5	ME	0	close	lme7	Lehavim	5	1	23.5.16	Granivore
1816	8	SC	1	ME	0	close	lme7	Lehavim	5	1	23.5.16	Granivore
1817	9	SC	2	ME	0	close	lme7	Lehavim	5	1	23.5.16	Granivore
1818	10	SC	3	ME	0	close	lme7	Lehavim	5	1	23.5.16	Granivore
1819	30	SC	4	ME	0	close	lme7	Lehavim	5	1	23.5.16	Granivore
1820	31	SC	5	ME	0	close	lme7	Lehavim	5	1	23.5.16	Granivore
1821	9	SM	1	ME	0	close	lme7	Lehavim	5	1	23.5.16	Granivore
1822	21	SM	2	ME	0	close	lme7	Lehavim	5	1	23.5.16	Granivore
1823	22	SM	3	ME	0	close	lme7	Lehavim	5	1	23.5.16	Granivore
1824	24	SM	4	ME	0	close	lme7	Lehavim	5	1	23.5.16	Granivore
1825	25	SM	5	ME	0	close	lme7	Lehavim	5	1	23.5.16	Granivore
1826	5	AS	1	ME	1.5	far	lme7	Lehavim	5	1	23.5.16	Granivore
1827	6	AS	2	ME	1.5	far	lme7	Lehavim	5	1	23.5.16	Granivore
1828	21	AS	3	MV	1.5	far	lme7	Lehavim	5	1	23.5.16	Granivore
1829	25	AS	4	MV	1.5	far	lme7	Lehavim	5	1	23.5.16	Granivore
1830	60	AS	5	ME	1.5	far	lme7	Lehavim	0	0	23.5.16	Granivore
1831	6	CG	1	ME	1.5	far	lme7	Lehavim	5	1	23.5.16	Granivore
1832	26	CG	2	MV	1.5	far	lme7	Lehavim	5	1	23.5.16	Granivore
1833	26	CG	3	MV	1.5	far	lme7	Lehavim	5	1	23.5.16	Granivore
1834	27	CG	4	MV	1.5	far	lme7	Lehavim	5	1	23.5.16	Granivore
1835	30	CG	5	MV	1.5	far	lme7	Lehavim	5	1	23.5.16	Granivore
1836	5	CQ	1	ME	1.5	far	lme7	Lehavim	5	1	23.5.16	Granivore
1837	26	CQ	2	MV	1.5	far	lme7	Lehavim	5	1	23.5.16	Granivore
1838	27	CQ	3	MV	1.5	far	lme7	Lehavim	5	1	23.5.16	Granivore
1839	29	CQ	4	MV	1.5	far	lme7	Lehavim	5	1	23.5.16	Granivore
1840	30	CQ	5	MV	1.5	far	lme7	Lehavim	5	1	23.5.16	Granivore
1841	20	EH	1	MV	1.5	far	lme7	Lehavim	5	1	23.5.16	Granivore
1842	20	EH	2	MV	1.5	far	lme7	Lehavim	4	0	23.5.16	Granivore
1843	21	EH	3	MV	1.5	far	lme7	Lehavim	4	0	23.5.16	Granivore
1844	26	EH	4	MV	1.5	far	lme7	Lehavim	5	1	23.5.16	Granivore
1845	27	EH	5	MV	1.5	far	lme7	Lehavim	5	1	23.5.16	Granivore
1846	8	SC	1	ME	1.5	far	lme7	Lehavim	5	1	23.5.16	Granivore
1847	30	SC	2	MV	1.5	far	lme7	Lehavim	3	0	23.5.16	Granivore
1848	30	SC	3	MV	1.5	far	lme7	Lehavim	3	0	23.5.16	Granivore
1849	30	SC	4	MV	1.5	far	lme7	Lehavim	3	0	23.5.16	Granivore
1850	30	SC	5	MV	1.5	far	lme7	Lehavim	3	0	23.5.16	Granivore
1851	2	SM	1	ME	1.5	far	lme7	Lehavim	5	1	23.5.16	Granivore
1852	4	SM	2	ME	1.5	far	lme7	Lehavim	5	1	23.5.16	Granivore
1853	5	SM	3	ME	1.5	far	lme7	Lehavim	4	0	23.5.16	Granivore
1854	25	SM	4	MV	1.5	far	lme7	Lehavim	3	0	23.5.16	Granivore
1855	28	SM	5	MV	1.5	far	lme7	Lehavim	4	0	23.5.16	Granivore
1856	25	AS	1	MV	0	close	LME8	Lehavim	5	1	23.5.16	Granivore
1857	29	AS	2	MV	0	close	LME8	Lehavim	5	1	23.5.16	Granivore
1858	33	AS	3	ME	0	close	LME8	Lehavim	5	1	23.5.16	Granivore
1859	36	AS	4	ME	0	close	LME8	Lehavim	5	1	23.5.16	Granivore
1860	57	AS	5	ME	0	close	LME8	Lehavim	5	1	23.5.16	Granivore
1861	31	CG	1	ME	0	close	LME8	Lehavim	4	0	23.5.16	Granivore
1862	60	CG	2	ME	0	close	LME8	Lehavim	0	0	23.5.16	Granivore
1863	60	CG	3	ME	0	close	LME8	Lehavim	0	0	23.5.16	Granivore
1864	33	CQ	1	ME	0	close	LME8	Lehavim	5	1	23.5.16	Granivore
1865	48	CQ	2	ME	0	close	LME8	Lehavim	5	1	23.5.16	Granivore
1866	51	CQ	3	ME	0	close	LME8	Lehavim	5	1	23.5.16	Granivore
1867	52	CQ	4	ME	0	close	LME8	Lehavim	5	1	23.5.16	Granivore
1868	60	CQ	5	ME	0	close	LME8	Lehavim	0	0	23.5.16	Granivore
1869	31	EH	1	ME	0	close	LME8	Lehavim	2	0	23.5.16	Granivore
1870	37	EH	2	ME	0	close	LME8	Lehavim	2	0	23.5.16	Granivore
1871	50	EH	3	ME	0	close	LME8	Lehavim	5	1	23.5.16	Granivore
1872	60	EH	4	ME	0	close	LME8	Lehavim	5	1	23.5.16	Granivore
1873	60	EH	5	ME	0	close	LME8	Lehavim	5	1	23.5.16	Granivore
1874	41	SC	1	ME	0	close	LME8	Lehavim	5	1	23.5.16	Granivore
1875	45	SC	2	ME	0	close	LME8	Lehavim	5	1	23.5.16	Granivore
1876	48	SC	3	ME	0	close	LME8	Lehavim	5	1	23.5.16	Granivore
1877	50	SC	4	ME	0	close	LME8	Lehavim	5	1	23.5.16	Granivore
1878	50	SC	5	ME	0	close	LME8	Lehavim	5	1	23.5.16	Granivore
1879	27	SM	1	MV	0	close	LME8	Lehavim	5	1	23.5.16	Granivore
1880	39	SM	2	ME	0	close	LME8	Lehavim	5	1	23.5.16	Granivore
1881	45	SM	3	ME	0	close	LME8	Lehavim	5	1	23.5.16	Granivore
1882	60	SM	4	MV	0	close	LME8	Lehavim	5	1	23.5.16	Granivore
1883	60	SM	5	ME	0	close	LME8	Lehavim	0	0	23.5.16	Granivore
1884	12	AS	1	MV	1.5	far	LME8	Lehavim	3	0	23.5.16	Granivore
1885	19	AS	2	MV	1.5	far	LME8	Lehavim	5	1	23.5.16	Granivore
1886	60	AS	3	ME	1.5	far	LME8	Lehavim	5	1	23.5.16	Granivore
1887	60	AS	4	ME	1.5	far	LME8	Lehavim	0	0	23.5.16	Granivore
1888	60	AS	5	ME	1.5	far	LME8	Lehavim	0	0	23.5.16	Granivore
1889	3	CG	1	MV	1.5	far	LME8	Lehavim	4	0	23.5.16	Granivore
1890	3	CG	2	MV	1.5	far	LME8	Lehavim	4	0	23.5.16	Granivore
1891	27	CG	3	MV	1.5	far	LME8	Lehavim	3	0	23.5.16	Granivore
1892	5	CQ	1	ME	1.5	far	LME8	Lehavim	5	1	23.5.16	Granivore
1893	15	CQ	2	MV	1.5	far	LME8	Lehavim	2	0	23.5.16	Granivore
1894	15	CQ	3	MV	1.5	far	LME8	Lehavim	5	1	23.5.16	Granivore
1895	15	CQ	4	MV	1.5	far	LME8	Lehavim	5	1	23.5.16	Granivore
1896	15	CQ	5	MV	1.5	far	LME8	Lehavim	5	1	23.5.16	Granivore
1897	14	EH	1	MV	1.5	far	LME8	Lehavim	3	0	23.5.16	Granivore
1898	18	EH	2	MV	1.5	far	LME8	Lehavim	5	1	23.5.16	Granivore
1899	19	EH	3	MV	1.5	far	LME8	Lehavim	5	1	23.5.16	Granivore
1900	21	EH	4	MV	1.5	far	LME8	Lehavim	5	1	23.5.16	Granivore
1901	60	EH	5	ME	1.5	far	LME8	Lehavim	0	0	23.5.16	Granivore
1902	0	SC	1	ME	1.5	far	LME8	Lehavim	4	0	23.5.16	Granivore
1903	12	SC	2	MV	1.5	far	LME8	Lehavim	3	0	23.5.16	Granivore
1904	18	SC	3	ME	1.5	far	LME8	Lehavim	5	1	23.5.16	Granivore
1905	23	SC	4	ME	1.5	far	LME8	Lehavim	5	1	23.5.16	Granivore
1906	40	SC	5	ME	1.5	far	LME8	Lehavim	5	1	23.5.16	Granivore
1907	0	SM	1	MV	1.5	far	LME8	Lehavim	4	0	23.5.16	Granivore
1908	5	SM	2	ME	1.5	far	LME8	Lehavim	4	0	23.5.16	Granivore
1909	8	SM	3	ME	1.5	far	LME8	Lehavim	5	1	23.5.16	Granivore
1910	9	SM	4	ME	1.5	far	LME8	Lehavim	5	1	23.5.16	Granivore
1911	12	SM	5	MV	1.5	far	LME8	Lehavim	3	0	23.5.16	Granivore
1912	10	AS	1	ME	0	close	lme9	Lehavim	5	1	23.5.16	Granivore
1913	13	AS	2	ME	0	close	lme9	Lehavim	5	1	23.5.16	Granivore
1914	2	CQ	1	ME	0	close	lme9	Lehavim	5	1	23.5.16	Granivore
1915	3	CQ	2	ME	0	close	lme9	Lehavim	5	1	23.5.16	Granivore
1916	3	CQ	3	ME	0	close	lme9	Lehavim	5	1	23.5.16	Granivore
1917	4	CQ	4	ME	0	close	lme9	Lehavim	5	1	23.5.16	Granivore
1918	12	CQ	5	ME	0	close	lme9	Lehavim	5	1	23.5.16	Granivore
1919	1	EH	1	ME	0	close	lme9	Lehavim	5	1	23.5.16	Granivore
1920	3	EH	2	ME	0	close	lme9	Lehavim	5	1	23.5.16	Granivore
1921	9	EH	3	ME	0	close	lme9	Lehavim	5	1	23.5.16	Granivore
1922	10	EH	4	ME	0	close	lme9	Lehavim	5	1	23.5.16	Granivore
1923	17	EH	5	ME	0	close	lme9	Lehavim	5	1	23.5.16	Granivore
1924	6	SC	1	ME	0	close	lme9	Lehavim	5	1	23.5.16	Granivore
1925	10	SC	2	ME	0	close	lme9	Lehavim	5	1	23.5.16	Granivore
1926	13	SC	3	ME	0	close	lme9	Lehavim	5	1	23.5.16	Granivore
1927	13	SC	4	ME	0	close	lme9	Lehavim	5	1	23.5.16	Granivore
1928	15	SC	5	ME	0	close	lme9	Lehavim	5	1	23.5.16	Granivore
1929	1	SM	1	ME	0	close	lme9	Lehavim	5	1	23.5.16	Granivore
1930	2	SM	2	ME	0	close	lme9	Lehavim	5	1	23.5.16	Granivore
1931	3	SM	3	ME	0	close	lme9	Lehavim	5	1	23.5.16	Granivore
1932	9	SM	4	ME	0	close	lme9	Lehavim	5	1	23.5.16	Granivore
1933	11	SM	5	ME	0	close	lme9	Lehavim	5	1	23.5.16	Granivore
1934	10	AS	1	ME	1.5	far	lme9	Lehavim	5	1	23.5.16	Granivore
1935	14	AS	2	ME	1.5	far	lme9	Lehavim	5	1	23.5.16	Granivore
1936	57	AS	3	ME	1.5	far	lme9	Lehavim	5	1	23.5.16	Granivore
1937	2	CQ	1	ME	1.5	far	lme9	Lehavim	5	1	23.5.16	Granivore
1938	3	CQ	2	ME	1.5	far	lme9	Lehavim	5	1	23.5.16	Granivore
1939	3	CQ	3	ME	1.5	far	lme9	Lehavim	5	1	23.5.16	Granivore
1940	5	CQ	4	MV	1.5	far	lme9	Lehavim	5	1	23.5.16	Granivore
1941	15	CQ	5	ME	1.5	far	lme9	Lehavim	5	1	23.5.16	Granivore
1942	5	EH	1	ME	1.5	far	lme9	Lehavim	5	1	23.5.16	Granivore
1943	15	EH	2	ME	1.5	far	lme9	Lehavim	5	1	23.5.16	Granivore
1944	29	EH	3	MV	1.5	far	lme9	Lehavim	5	1	23.5.16	Granivore
1945	60	EH	4	ME	1.5	far	lme9	Lehavim	0	0	23.5.16	Granivore
1946	60	EH	5	ME	1.5	far	lme9	Lehavim	0	0	23.5.16	Granivore
1947	5	SC	1	ME	1.5	far	lme9	Lehavim	5	1	23.5.16	Granivore
1948	10	SC	2	ME	1.5	far	lme9	Lehavim	5	1	23.5.16	Granivore
1949	33	SC	3	ME	1.5	far	lme9	Lehavim	5	1	23.5.16	Granivore
1950	40	SC	4	ME	1.5	far	lme9	Lehavim	5	1	23.5.16	Granivore
1951	47	SC	5	ME	1.5	far	lme9	Lehavim	5	1	23.5.16	Granivore
1952	18	SM	1	ME	1.5	far	lme9	Lehavim	5	1	23.5.16	Granivore
1953	60	SM	2	ME	1.5	far	lme9	Lehavim	5	1	23.5.16	Granivore
1954	60	SM	3	ME	1.5	far	lme9	Lehavim	0	0	23.5.16	Granivore
1955	60	SM	4	ME	1.5	far	lme9	Lehavim	0	0	23.5.16	Granivore
1956	60	SM	5	ME	1.5	far	lme9	Lehavim	0	0	23.5.16	Granivore
1957	2	AS	1	MS	0	close	LMS2	Lehavim	5	1	23.5.16	Granivore
1958	3	AS	2	MS	0	close	LMS2	Lehavim	5	1	23.5.16	Granivore
1959	4	AS	3	MS	0	close	LMS2	Lehavim	5	1	23.5.16	Granivore
1960	4	AS	4	MS	0	close	LMS2	Lehavim	5	1	23.5.16	Granivore
1961	5	AS	5	MS	0	close	LMS2	Lehavim	5	1	23.5.16	Granivore
1962	4	CG	1	MS	0	close	LMS2	Lehavim	5	1	23.5.16	Granivore
1963	3	CQ	1	MS	0	close	LMS2	Lehavim	5	1	23.5.16	Granivore
1964	8	CQ	2	MS	0	close	LMS2	Lehavim	5	1	23.5.16	Granivore
1965	8	CQ	3	MS	0	close	LMS2	Lehavim	5	1	23.5.16	Granivore
1966	12	CQ	4	MS	0	close	LMS2	Lehavim	5	1	23.5.16	Granivore
1967	12	CQ	5	MS	0	close	LMS2	Lehavim	5	1	23.5.16	Granivore
1968	4	EH	1	MS	0	close	LMS2	Lehavim	5	1	23.5.16	Granivore
1969	4	EH	2	MS	0	close	LMS2	Lehavim	5	1	23.5.16	Granivore
1970	11	EH	3	MS	0	close	LMS2	Lehavim	5	1	23.5.16	Granivore
1971	14	EH	4	MS	0	close	LMS2	Lehavim	4	0	23.5.16	Granivore
1972	15	EH	5	MS	0	close	LMS2	Lehavim	5	1	23.5.16	Granivore
1973	6	SC	1	MS	0	close	LMS2	Lehavim	5	1	23.5.16	Granivore
1974	6	SC	2	MS	0	close	LMS2	Lehavim	5	1	23.5.16	Granivore
1975	11	SC	3	MS	0	close	LMS2	Lehavim	5	1	23.5.16	Granivore
1976	14	SC	4	MS	0	close	LMS2	Lehavim	5	1	23.5.16	Granivore
1977	15	SC	5	MS	0	close	LMS2	Lehavim	5	1	23.5.16	Granivore
1978	3	SM	1	MS	0	close	LMS2	Lehavim	5	1	23.5.16	Granivore
1979	3	SM	2	MS	0	close	LMS2	Lehavim	5	1	23.5.16	Granivore
1980	4	SM	3	MS	0	close	LMS2	Lehavim	5	1	23.5.16	Granivore
1981	5	SM	4	MS	0	close	LMS2	Lehavim	5	1	23.5.16	Granivore
1982	10	SM	5	MS	0	close	LMS2	Lehavim	5	1	23.5.16	Granivore
1983	6	AS	1	MS	1.5	far	LMS2	Lehavim	5	1	23.5.16	Granivore
1984	20	AS	2	MS	1.5	far	LMS2	Lehavim	5	1	23.5.16	Granivore
1985	21	AS	3	MS	1.5	far	LMS2	Lehavim	5	1	23.5.16	Granivore
1986	29	AS	4	MS	1.5	far	LMS2	Lehavim	5	1	23.5.16	Granivore
1987	51	AS	5	MS	1.5	far	LMS2	Lehavim	5	1	23.5.16	Granivore
1988	50	CG	1	MS	1.5	far	LMS2	Lehavim	4	0	23.5.16	Granivore
1989	4	CQ	1	MS	1.5	far	LMS2	Lehavim	5	1	23.5.16	Granivore
1990	5	CQ	2	MS	1.5	far	LMS2	Lehavim	5	1	23.5.16	Granivore
1991	6	CQ	3	MS	1.5	far	LMS2	Lehavim	5	1	23.5.16	Granivore
1992	16	CQ	4	MS	1.5	far	LMS2	Lehavim	5	1	23.5.16	Granivore
1993	17	CQ	5	MS	1.5	far	LMS2	Lehavim	5	1	23.5.16	Granivore
1994	14	EH	1	MS	1.5	far	LMS2	Lehavim	5	1	23.5.16	Granivore
1995	15	EH	2	MS	1.5	far	LMS2	Lehavim	5	1	23.5.16	Granivore
1996	22	EH	3	MS	1.5	far	LMS2	Lehavim	4	0	23.5.16	Granivore
1997	36	EH	4	MS	1.5	far	LMS2	Lehavim	5	1	23.5.16	Granivore
1998	60	EH	5	MS	1.5	far	LMS2	Lehavim	0	0	23.5.16	Granivore
1999	38	SC	1	MS	1.5	far	LMS2	Lehavim	5	1	23.5.16	Granivore
2000	40	SC	2	MS	1.5	far	LMS2	Lehavim	5	1	23.5.16	Granivore
2001	60	SC	3	MS	1.5	far	LMS2	Lehavim	0	0	23.5.16	Granivore
2002	60	SC	4	MS	1.5	far	LMS2	Lehavim	0	0	23.5.16	Granivore
2003	60	SC	5	MS	1.5	far	LMS2	Lehavim	0	0	23.5.16	Granivore
2004	3	SM	1	MS	1.5	far	LMS2	Lehavim	5	1	23.5.16	Granivore
2005	4	SM	2	MS	1.5	far	LMS2	Lehavim	5	1	23.5.16	Granivore
2006	5	SM	3	MS	1.5	far	LMS2	Lehavim	5	1	23.5.16	Granivore
2007	6	SM	4	MS	1.5	far	LMS2	Lehavim	5	1	23.5.16	Granivore
2008	15	SM	5	MS	1.5	far	LMS2	Lehavim	5	1	23.5.16	Granivore
951	57	AS	1	CN	0	close	LCS1	Lehavim	5	1	11.5.16	Scavanger
952	60	AS	2	CN	0	close	LCS1	Lehavim	0	0	11.5.16	Scavanger
953	60	AS	3	CN	0	close	LCS1	Lehavim	0	0	11.5.16	Scavanger
954	60	AS	4	CN	0	close	LCS1	Lehavim	0	0	11.5.16	Scavanger
955	60	AS	5	CN	0	close	LCS1	Lehavim	0	0	11.5.16	Scavanger
956	15	CG	1	CN	0	close	LCS1	Lehavim	5	1	11.5.16	Scavanger
957	60	CG	2	CN	0	close	LCS1	Lehavim	0	0	11.5.16	Scavanger
958	60	CG	3	CN	0	close	LCS1	Lehavim	0	0	11.5.16	Scavanger
959	60	CG	4	CN	0	close	LCS1	Lehavim	0	0	11.5.16	Scavanger
960	60	CG	5	CN	0	close	LCS1	Lehavim	0	0	11.5.16	Scavanger
961	60	CQ	1	CN	0	close	LCS1	Lehavim	0	0	11.5.16	Scavanger
962	60	CQ	2	CN	0	close	LCS1	Lehavim	0	0	11.5.16	Scavanger
963	60	CQ	3	CN	0	close	LCS1	Lehavim	0	0	11.5.16	Scavanger
964	60	CQ	4	CN	0	close	LCS1	Lehavim	0	0	11.5.16	Scavanger
965	60	CQ	5	CN	0	close	LCS1	Lehavim	0	0	11.5.16	Scavanger
966	10	SC	1	CN	0	close	LCS1	Lehavim	5	1	11.5.16	Scavanger
967	20	SC	2	CN	0	close	LCS1	Lehavim	5	1	11.5.16	Scavanger
968	22	SC	3	CN	0	close	LCS1	Lehavim	5	1	11.5.16	Scavanger
969	60	SC	4	CN	0	close	LCS1	Lehavim	0	0	11.5.16	Scavanger
970	60	SC	5	CN	0	close	LCS1	Lehavim	0	0	11.5.16	Scavanger
971	60	SM	1	CN	0	close	LCS1	Lehavim	5	1	11.5.16	Scavanger
972	60	SM	2	CN	0	close	LCS1	Lehavim	0	0	11.5.16	Scavanger
973	60	SM	3	CN	0	close	LCS1	Lehavim	0	0	11.5.16	Scavanger
974	60	SM	4	CN	0	close	LCS1	Lehavim	0	0	11.5.16	Scavanger
975	60	SM	5	CN	0	close	LCS1	Lehavim	0	0	11.5.16	Scavanger
976	55	AS	1	CN	1	far	LCS1	Lehavim	5	1	11.5.16	Scavanger
977	55	AS	2	CN	1	far	LCS1	Lehavim	5	1	11.5.16	Scavanger
978	60	AS	3	CN	1	far	LCS1	Lehavim	0	0	11.5.16	Scavanger
979	60	AS	4	CN	1	far	LCS1	Lehavim	0	0	11.5.16	Scavanger
980	60	AS	5	CN	1	far	LCS1	Lehavim	0	0	11.5.16	Scavanger
981	45	CG	1	CN	1	far	LCS1	Lehavim	5	1	11.5.16	Scavanger
982	60	CG	2	CN	1	far	LCS1	Lehavim	0	0	11.5.16	Scavanger
983	60	CG	3	CN	1	far	LCS1	Lehavim	0	0	11.5.16	Scavanger
984	60	CG	4	CN	1	far	LCS1	Lehavim	0	0	11.5.16	Scavanger
985	60	CG	5	CN	1	far	LCS1	Lehavim	0	0	11.5.16	Scavanger
986	60	CQ	1	CN	1	far	LCS1	Lehavim	0	0	11.5.16	Scavanger
987	60	CQ	2	CN	1	far	LCS1	Lehavim	0	0	11.5.16	Scavanger
988	60	CQ	3	CN	1	far	LCS1	Lehavim	0	0	11.5.16	Scavanger
989	60	CQ	4	CN	1	far	LCS1	Lehavim	0	0	11.5.16	Scavanger
990	60	CQ	5	CN	1	far	LCS1	Lehavim	0	0	11.5.16	Scavanger
991	55	SC	1	CN	1	far	LCS1	Lehavim	5	1	11.5.16	Scavanger
992	60	SC	2	CN	1	far	LCS1	Lehavim	0	0	11.5.16	Scavanger
993	60	SC	3	CN	1	far	LCS1	Lehavim	0	0	11.5.16	Scavanger
994	60	SC	4	CN	1	far	LCS1	Lehavim	0	0	11.5.16	Scavanger
995	60	SC	5	CN	1	far	LCS1	Lehavim	0	0	11.5.16	Scavanger
996	50	SM	1	CN	1	far	LCS1	Lehavim	5	1	11.5.16	Scavanger
997	60	SM	2	CN	1	far	LCS1	Lehavim	0	0	11.5.16	Scavanger
998	60	SM	3	CN	1	far	LCS1	Lehavim	0	0	11.5.16	Scavanger
999	60	SM	4	CN	1	far	LCS1	Lehavim	0	0	11.5.16	Scavanger
1000	60	SM	5	CN	1	far	LCS1	Lehavim	0	0	11.5.16	Scavanger
1001	44	AS	1	CN	0	close	LCS10	Lehavim	5	1	11.5.16	Scavanger
1002	50	AS	2	CN	0	close	LCS10	Lehavim	5	1	11.5.16	Scavanger
1003	60	AS	3	CN	0	close	LCS10	Lehavim	0	0	11.5.16	Scavanger
1004	60	AS	4	CN	0	close	LCS10	Lehavim	0	0	11.5.16	Scavanger
1005	60	AS	5	CN	0	close	LCS10	Lehavim	0	0	11.5.16	Scavanger
1006	51	CG	1	CN	0	close	LCS10	Lehavim	5	1	11.5.16	Scavanger
1007	60	CG	2	CN	0	close	LCS10	Lehavim	0	0	11.5.16	Scavanger
1008	60	CG	3	CN	0	close	LCS10	Lehavim	0	0	11.5.16	Scavanger
1009	60	CG	4	CN	0	close	LCS10	Lehavim	0	0	11.5.16	Scavanger
1010	60	CG	5	CN	0	close	LCS10	Lehavim	0	0	11.5.16	Scavanger
1011	60	CQ	1	CN	0	close	LCS10	Lehavim	0	0	11.5.16	Scavanger
1012	60	CQ	2	CN	0	close	LCS10	Lehavim	0	0	11.5.16	Scavanger
1013	60	CQ	3	CN	0	close	LCS10	Lehavim	0	0	11.5.16	Scavanger
1014	60	CQ	4	CN	0	close	LCS10	Lehavim	0	0	11.5.16	Scavanger
1015	60	CQ	5	CN	0	close	LCS10	Lehavim	0	0	11.5.16	Scavanger
1016	60	EH	1	CN	0	close	LCS10	Lehavim	0	0	11.5.16	Scavanger
1017	60	EH	2	CN	0	close	LCS10	Lehavim	0	0	11.5.16	Scavanger
1018	60	EH	3	CN	0	close	LCS10	Lehavim	0	0	11.5.16	Scavanger
1019	60	EH	4	CN	0	close	LCS10	Lehavim	0	0	11.5.16	Scavanger
1020	60	EH	5	CN	0	close	LCS10	Lehavim	0	0	11.5.16	Scavanger
1021	20	SC	1	CN	0	close	LCS10	Lehavim	5	1	11.5.16	Scavanger
1022	25	SC	2	CN	0	close	LCS10	Lehavim	5	1	11.5.16	Scavanger
1023	26	SC	3	CN	0	close	LCS10	Lehavim	5	1	11.5.16	Scavanger
1024	40	SC	4	CN	0	close	LCS10	Lehavim	5	1	11.5.16	Scavanger
1025	42	SC	5	CN	0	close	LCS10	Lehavim	5	1	11.5.16	Scavanger
1026	60	SM	1	CN	0	close	LCS10	Lehavim	0	0	11.5.16	Scavanger
1027	60	SM	2	CN	0	close	LCS10	Lehavim	0	0	11.5.16	Scavanger
1028	60	SM	3	CN	0	close	LCS10	Lehavim	0	0	11.5.16	Scavanger
1029	60	SM	4	CN	0	close	LCS10	Lehavim	0	0	11.5.16	Scavanger
1030	60	SM	5	CN	0	close	LCS10	Lehavim	0	0	11.5.16	Scavanger
1031	60	AS	1	CN	1	far	LCS10	Lehavim	0	0	11.5.16	Scavanger
1032	60	AS	2	CN	1	far	LCS10	Lehavim	0	0	11.5.16	Scavanger
1033	60	AS	3	CN	1	far	LCS10	Lehavim	0	0	11.5.16	Scavanger
1034	60	AS	4	CN	1	far	LCS10	Lehavim	0	0	11.5.16	Scavanger
1035	60	AS	5	CN	1	far	LCS10	Lehavim	0	0	11.5.16	Scavanger
1056	60	CG	1	CN	1	far	LCS10	Lehavim	0	0	11.5.16	Scavanger
1057	60	CG	2	CN	1	far	LCS10	Lehavim	0	0	11.5.16	Scavanger
1058	60	CG	3	CN	1	far	LCS10	Lehavim	0	0	11.5.16	Scavanger
1059	60	CG	4	CN	1	far	LCS10	Lehavim	0	0	11.5.16	Scavanger
1060	60	CG	5	CN	1	far	LCS10	Lehavim	0	0	11.5.16	Scavanger
1036	60	CQ	1	CN	1	far	LCS10	Lehavim	0	0	11.5.16	Scavanger
1037	60	CQ	2	CN	1	far	LCS10	Lehavim	0	0	11.5.16	Scavanger
1038	60	CQ	3	CN	1	far	LCS10	Lehavim	0	0	11.5.16	Scavanger
1039	60	CQ	4	CN	1	far	LCS10	Lehavim	0	0	11.5.16	Scavanger
1040	60	CQ	5	CN	1	far	LCS10	Lehavim	0	0	11.5.16	Scavanger
1041	60	EH	1	CN	1	far	LCS10	Lehavim	0	0	11.5.16	Scavanger
1042	60	EH	2	CN	1	far	LCS10	Lehavim	0	0	11.5.16	Scavanger
1043	60	EH	3	CN	1	far	LCS10	Lehavim	0	0	11.5.16	Scavanger
1044	60	EH	4	CN	1	far	LCS10	Lehavim	0	0	11.5.16	Scavanger
1045	60	EH	5	CN	1	far	LCS10	Lehavim	0	0	11.5.16	Scavanger
1046	60	SC	1	CL	1	far	LCS10	Lehavim	3	0	11.5.16	Scavanger
1047	60	SC	2	CN	1	far	LCS10	Lehavim	0	0	11.5.16	Scavanger
1048	60	SC	3	CN	1	far	LCS10	Lehavim	0	0	11.5.16	Scavanger
1049	60	SC	4	CN	1	far	LCS10	Lehavim	0	0	11.5.16	Scavanger
1050	60	SC	5	CN	1	far	LCS10	Lehavim	0	0	11.5.16	Scavanger
1051	60	SM	1	CN	1	far	LCS10	Lehavim	0	0	11.5.16	Scavanger
1052	60	SM	2	CN	1	far	LCS10	Lehavim	0	0	11.5.16	Scavanger
1053	60	SM	3	CN	1	far	LCS10	Lehavim	0	0	11.5.16	Scavanger
1054	60	SM	4	CN	1	far	LCS10	Lehavim	0	0	11.5.16	Scavanger
1055	60	SM	5	CN	1	far	LCS10	Lehavim	0	0	11.5.16	Scavanger
1061	13	AS	1	CN	0	close	LCS2	Lehavim	5	1	11.5.16	Scavanger
1062	16	AS	2	CN	0	close	LCS2	Lehavim	5	1	11.5.16	Scavanger
1063	18	AS	3	CN	0	close	LCS2	Lehavim	5	1	11.5.16	Scavanger
1064	19	AS	4	CN	0	close	LCS2	Lehavim	5	1	11.5.16	Scavanger
1065	25	AS	5	CN	0	close	LCS2	Lehavim	5	1	11.5.16	Scavanger
1066	24	CG	1	CN	0	close	LCS2	Lehavim	5	1	11.5.16	Scavanger
1067	60	CG	2	CN	0	close	LCS2	Lehavim	0	0	11.5.16	Scavanger
1068	60	CG	3	CN	0	close	LCS2	Lehavim	0	0	11.5.16	Scavanger
1069	60	CG	4	CN	0	close	LCS2	Lehavim	0	0	11.5.16	Scavanger
1070	60	CG	5	CN	0	close	LCS2	Lehavim	0	0	11.5.16	Scavanger
1071	60	CQ	1	CN	0	close	LCS2	Lehavim	0	0	11.5.16	Scavanger
1072	60	CQ	2	CN	0	close	LCS2	Lehavim	0	0	11.5.16	Scavanger
1073	60	CQ	3	CN	0	close	LCS2	Lehavim	0	0	11.5.16	Scavanger
1074	60	CQ	4	CN	0	close	LCS2	Lehavim	0	0	11.5.16	Scavanger
1075	60	CQ	5	CN	0	close	LCS2	Lehavim	0	0	11.5.16	Scavanger
1076	21	EH	1	CN	0	close	LCS2	Lehavim	5	1	11.5.16	Scavanger
1077	60	EH	2	CL	0	close	LCS2	Lehavim	5	1	11.5.16	Scavanger
1078	60	EH	3	CN	0	close	LCS2	Lehavim	0	0	11.5.16	Scavanger
1079	60	EH	4	CN	0	close	LCS2	Lehavim	0	0	11.5.16	Scavanger
1080	60	EH	5	CN	0	close	LCS2	Lehavim	0	0	11.5.16	Scavanger
1081	20	SC	1	CN	0	close	LCS2	Lehavim	5	1	11.5.16	Scavanger
1082	23	SC	2	CN	0	close	LCS2	Lehavim	5	1	11.5.16	Scavanger
1083	60	SC	3	CN	0	close	LCS2	Lehavim	0	0	11.5.16	Scavanger
1084	60	SC	4	CN	0	close	LCS2	Lehavim	0	0	11.5.16	Scavanger
1085	60	SC	5	CN	0	close	LCS2	Lehavim	0	0	11.5.16	Scavanger
1086	21	SM	1	CN	0	close	LCS2	Lehavim	5	1	11.5.16	Scavanger
1087	60	SM	2	CN	0	close	LCS2	Lehavim	0	0	11.5.16	Scavanger
1088	60	SM	3	CN	0	close	LCS2	Lehavim	0	0	11.5.16	Scavanger
1089	60	SM	4	CN	0	close	LCS2	Lehavim	0	0	11.5.16	Scavanger
1090	60	SM	5	CN	0	close	LCS2	Lehavim	0	0	11.5.16	Scavanger
1091	33	AS	1	CN	1	far	LCS2	Lehavim	1	0	11.5.16	Scavanger
1092	60	AS	2	CN	1	far	LCS2	Lehavim	0	0	11.5.16	Scavanger
1093	60	AS	3	CN	1	far	LCS2	Lehavim	0	0	11.5.16	Scavanger
1094	60	AS	4	CN	1	far	LCS2	Lehavim	0	0	11.5.16	Scavanger
1095	60	AS	5	CN	1	far	LCS2	Lehavim	0	0	11.5.16	Scavanger
1096	60	CG	1	CN	1	far	LCS2	Lehavim	0	0	11.5.16	Scavanger
1097	60	CG	2	CN	1	far	LCS2	Lehavim	0	0	11.5.16	Scavanger
1098	60	CG	3	CN	1	far	LCS2	Lehavim	0	0	11.5.16	Scavanger
1099	60	CG	4	CN	1	far	LCS2	Lehavim	0	0	11.5.16	Scavanger
1100	60	CG	5	CN	1	far	LCS2	Lehavim	0	0	11.5.16	Scavanger
1101	9	CQ	1	CL	1	far	LCS2	Lehavim	5	1	11.5.16	Scavanger
1102	11	CQ	2	CL	1	far	LCS2	Lehavim	5	1	11.5.16	Scavanger
1103	60	CQ	3	CN	1	far	LCS2	Lehavim	0	0	11.5.16	Scavanger
1104	60	CQ	4	CN	1	far	LCS2	Lehavim	0	0	11.5.16	Scavanger
1105	60	CQ	5	CN	1	far	LCS2	Lehavim	0	0	11.5.16	Scavanger
1106	60	EH	1	CN	1	far	LCS2	Lehavim	0	0	11.5.16	Scavanger
1107	60	EH	2	CN	1	far	LCS2	Lehavim	0	0	11.5.16	Scavanger
1108	60	EH	3	CN	1	far	LCS2	Lehavim	0	0	11.5.16	Scavanger
1109	60	EH	4	CN	1	far	LCS2	Lehavim	0	0	11.5.16	Scavanger
1110	60	EH	5	CN	1	far	LCS2	Lehavim	0	0	11.5.16	Scavanger
1111	30	SC	1	CN	1	far	LCS2	Lehavim	5	1	11.5.16	Scavanger
1112	33	SC	2	CN	1	far	LCS2	Lehavim	5	1	11.5.16	Scavanger
1113	53	SC	3	CN	1	far	LCS2	Lehavim	1	0	11.5.16	Scavanger
1114	60	SC	4	CN	1	far	LCS2	Lehavim	0	0	11.5.16	Scavanger
1115	60	SC	5	CN	1	far	LCS2	Lehavim	0	0	11.5.16	Scavanger
1116	9	SM	1	CN	1	far	LCS2	Lehavim	4	0	11.5.16	Scavanger
1117	33	SM	2	CN	1	far	LCS2	Lehavim	5	1	11.5.16	Scavanger
1118	60	SM	3	CN	1	far	LCS2	Lehavim	0	0	11.5.16	Scavanger
1119	60	SM	4	CN	1	far	LCS2	Lehavim	0	0	11.5.16	Scavanger
1120	60	SM	5	CN	1	far	LCS2	Lehavim	0	0	11.5.16	Scavanger
1121	34	AS	1	CN	0	close	LCS3	Lehavim	5	1	4.5.16	Scavanger
1122	60	AS	2	CN	0	close	LCS3	Lehavim	0	0	4.5.16	Scavanger
1123	60	AS	3	CN	0	close	LCS3	Lehavim	0	0	4.5.16	Scavanger
1124	60	AS	4	CN	0	close	LCS3	Lehavim	0	0	4.5.16	Scavanger
1125	60	AS	5	CN	0	close	LCS3	Lehavim	0	0	4.5.16	Scavanger
1126	60	CG	1	CN	0	close	LCS3	Lehavim	0	0	4.5.16	Scavanger
1127	60	CG	2	CN	0	close	LCS3	Lehavim	0	0	4.5.16	Scavanger
1128	60	CG	3	CN	0	close	LCS3	Lehavim	0	0	4.5.16	Scavanger
1129	60	CG	4	CN	0	close	LCS3	Lehavim	0	0	4.5.16	Scavanger
1130	60	CG	5	CN	0	close	LCS3	Lehavim	0	0	4.5.16	Scavanger
1131	60	CQ	1	CN	0	close	LCS3	Lehavim	0	0	4.5.16	Scavanger
1132	60	CQ	2	CN	0	close	LCS3	Lehavim	0	0	4.5.16	Scavanger
1133	60	CQ	3	CN	0	close	LCS3	Lehavim	0	0	4.5.16	Scavanger
1134	60	CQ	4	CN	0	close	LCS3	Lehavim	0	0	4.5.16	Scavanger
1135	60	CQ	5	CN	0	close	LCS3	Lehavim	0	0	4.5.16	Scavanger
1136	60	EH	1	CN	0	close	LCS3	Lehavim	0	0	4.5.16	Scavanger
1137	60	EH	2	CN	0	close	LCS3	Lehavim	0	0	4.5.16	Scavanger
1138	60	EH	3	CN	0	close	LCS3	Lehavim	0	0	4.5.16	Scavanger
1139	60	EH	4	CN	0	close	LCS3	Lehavim	0	0	4.5.16	Scavanger
1140	60	EH	5	CN	0	close	LCS3	Lehavim	0	0	4.5.16	Scavanger
1141	5	SC	1	CN	0	close	LCS3	Lehavim	5	1	4.5.16	Scavanger
1142	60	SC	2	CN	0	close	LCS3	Lehavim	0	0	4.5.16	Scavanger
1143	60	SC	3	CN	0	close	LCS3	Lehavim	0	0	4.5.16	Scavanger
1144	60	SC	4	CN	0	close	LCS3	Lehavim	0	0	4.5.16	Scavanger
1145	60	SC	5	CN	0	close	LCS3	Lehavim	0	0	4.5.16	Scavanger
1146	60	SM	1	CN	0	close	LCS3	Lehavim	0	0	4.5.16	Scavanger
1147	60	SM	2	CN	0	close	LCS3	Lehavim	0	0	4.5.16	Scavanger
1148	60	SM	3	CN	0	close	LCS3	Lehavim	0	0	4.5.16	Scavanger
1149	60	SM	4	CN	0	close	LCS3	Lehavim	0	0	4.5.16	Scavanger
1150	60	SM	5	CN	0	close	LCS3	Lehavim	0	0	4.5.16	Scavanger
1151	60	AS	1	CN	1	far	LCS3	Lehavim	0	0	4.5.16	Scavanger
1152	60	AS	2	CN	1	far	LCS3	Lehavim	0	0	4.5.16	Scavanger
1153	60	AS	3	CN	1	far	LCS3	Lehavim	0	0	4.5.16	Scavanger
1154	60	AS	4	CN	1	far	LCS3	Lehavim	0	0	4.5.16	Scavanger
1155	60	AS	5	CN	1	far	LCS3	Lehavim	0	0	4.5.16	Scavanger
1156	60	CG	1	CN	1	far	LCS3	Lehavim	0	0	4.5.16	Scavanger
1157	60	CG	2	CN	1	far	LCS3	Lehavim	0	0	4.5.16	Scavanger
1158	60	CG	3	CN	1	far	LCS3	Lehavim	0	0	4.5.16	Scavanger
1159	60	CG	4	CN	1	far	LCS3	Lehavim	0	0	4.5.16	Scavanger
1160	60	CG	5	CN	1	far	LCS3	Lehavim	0	0	4.5.16	Scavanger
1161	60	CQ	1	CN	1	far	LCS3	Lehavim	0	0	4.5.16	Scavanger
1162	60	CQ	2	CN	1	far	LCS3	Lehavim	0	0	4.5.16	Scavanger
1163	60	CQ	3	CN	1	far	LCS3	Lehavim	0	0	4.5.16	Scavanger
1164	60	CQ	4	CN	1	far	LCS3	Lehavim	0	0	4.5.16	Scavanger
1165	60	CQ	5	CN	1	far	LCS3	Lehavim	0	0	4.5.16	Scavanger
1166	60	EH	1	CN	1	far	LCS3	Lehavim	0	0	4.5.16	Scavanger
1167	60	EH	2	CN	1	far	LCS3	Lehavim	0	0	4.5.16	Scavanger
1168	60	EH	3	CN	1	far	LCS3	Lehavim	0	0	4.5.16	Scavanger
1169	60	EH	4	CN	1	far	LCS3	Lehavim	0	0	4.5.16	Scavanger
1170	60	EH	5	CN	1	far	LCS3	Lehavim	0	0	4.5.16	Scavanger
1171	60	SC	1	CN	1	far	LCS3	Lehavim	0	0	4.5.16	Scavanger
1172	60	SC	2	CN	1	far	LCS3	Lehavim	0	0	4.5.16	Scavanger
1173	60	SC	3	CN	1	far	LCS3	Lehavim	0	0	4.5.16	Scavanger
1174	60	SC	4	CN	1	far	LCS3	Lehavim	0	0	4.5.16	Scavanger
1175	60	SC	5	CN	1	far	LCS3	Lehavim	0	0	4.5.16	Scavanger
1176	60	SM	1	CN	1	far	LCS3	Lehavim	0	0	4.5.16	Scavanger
1177	60	SM	2	CN	1	far	LCS3	Lehavim	0	0	4.5.16	Scavanger
1178	60	SM	3	CN	1	far	LCS3	Lehavim	0	0	4.5.16	Scavanger
1179	60	SM	4	CN	1	far	LCS3	Lehavim	0	0	4.5.16	Scavanger
1180	60	SM	5	CN	1	far	LCS3	Lehavim	0	0	4.5.16	Scavanger
1181	1	AS	1	CN	0	close	LCS4	Lehavim	5	1	11.5.16	Scavanger
1182	1	AS	2	CN	0	close	LCS4	Lehavim	5	1	11.5.16	Scavanger
1183	15	AS	3	CN	0	close	LCS4	Lehavim	5	1	11.5.16	Scavanger
1184	25	AS	4	CN	0	close	LCS4	Lehavim	5	1	11.5.16	Scavanger
1185	50	AS	5	CN	0	close	LCS4	Lehavim	4	0	11.5.16	Scavanger
1186	20	CG	1	CN	0	close	LCS4	Lehavim	5	1	11.5.16	Scavanger
1187	60	CG	2	CN	0	close	LCS4	Lehavim	0	0	11.5.16	Scavanger
1188	60	CG	3	CN	0	close	LCS4	Lehavim	0	0	11.5.16	Scavanger
1189	60	CG	4	CN	0	close	LCS4	Lehavim	0	0	11.5.16	Scavanger
1190	60	CG	5	CN	0	close	LCS4	Lehavim	0	0	11.5.16	Scavanger
1191	60	CQ	1	CN	0	close	LCS4	Lehavim	0	0	11.5.16	Scavanger
1192	60	CQ	2	CN	0	close	LCS4	Lehavim	0	0	11.5.16	Scavanger
1193	60	CQ	3	CN	0	close	LCS4	Lehavim	0	0	11.5.16	Scavanger
1194	60	CQ	4	CN	0	close	LCS4	Lehavim	0	0	11.5.16	Scavanger
1195	60	CQ	5	CN	0	close	LCS4	Lehavim	0	0	11.5.16	Scavanger
1196	60	EH	1	CN	0	close	LCS4	Lehavim	0	0	11.5.16	Scavanger
1197	60	EH	2	CN	0	close	LCS4	Lehavim	0	0	11.5.16	Scavanger
1198	60	EH	3	CN	0	close	LCS4	Lehavim	0	0	11.5.16	Scavanger
1199	60	EH	4	CN	0	close	LCS4	Lehavim	0	0	11.5.16	Scavanger
1200	60	EH	5	CN	0	close	LCS4	Lehavim	0	0	11.5.16	Scavanger
1201	25	SC	1	CN	0	close	LCS4	Lehavim	5	1	11.5.16	Scavanger
1202	25	SC	2	CN	0	close	LCS4	Lehavim	4	0	11.5.16	Scavanger
1203	32	SC	3	CN	0	close	LCS4	Lehavim	4	0	11.5.16	Scavanger
1204	37	SC	4	CN	0	close	LCS4	Lehavim	5	1	11.5.16	Scavanger
1205	38	SC	5	CN	0	close	LCS4	Lehavim	5	1	11.5.16	Scavanger
1206	30	SM	1	CN	0	close	LCS4	Lehavim	5	1	11.5.16	Scavanger
1207	40	SM	2	CN	0	close	LCS4	Lehavim	4	0	11.5.16	Scavanger
1208	60	SM	3	CN	0	close	LCS4	Lehavim	0	0	11.5.16	Scavanger
1209	60	SM	4	CN	0	close	LCS4	Lehavim	0	0	11.5.16	Scavanger
1210	60	SM	5	CN	0	close	LCS4	Lehavim	0	0	11.5.16	Scavanger
1211	60	AS	1	CN	1	far	LCS4	Lehavim	0	0	11.5.16	Scavanger
1212	60	AS	2	CN	1	far	LCS4	Lehavim	0	0	11.5.16	Scavanger
1213	60	AS	3	CN	1	far	LCS4	Lehavim	0	0	11.5.16	Scavanger
1214	60	AS	4	CN	1	far	LCS4	Lehavim	0	0	11.5.16	Scavanger
1215	60	AS	5	CN	1	far	LCS4	Lehavim	0	0	11.5.16	Scavanger
1216	60	CG	1	CN	1	far	LCS4	Lehavim	0	0	11.5.16	Scavanger
1217	60	CG	2	CN	1	far	LCS4	Lehavim	0	0	11.5.16	Scavanger
1218	60	CG	3	CN	1	far	LCS4	Lehavim	0	0	11.5.16	Scavanger
1219	60	CG	4	CN	1	far	LCS4	Lehavim	0	0	11.5.16	Scavanger
1220	60	CG	5	CN	1	far	LCS4	Lehavim	0	0	11.5.16	Scavanger
1221	60	CQ	1	CN	1	far	LCS4	Lehavim	0	0	11.5.16	Scavanger
1222	60	CQ	2	CN	1	far	LCS4	Lehavim	0	0	11.5.16	Scavanger
1223	60	CQ	3	CN	1	far	LCS4	Lehavim	0	0	11.5.16	Scavanger
1224	60	CQ	4	CN	1	far	LCS4	Lehavim	0	0	11.5.16	Scavanger
1225	60	CQ	5	CN	1	far	LCS4	Lehavim	0	0	11.5.16	Scavanger
1226	60	EH	1	CN	1	far	LCS4	Lehavim	0	0	11.5.16	Scavanger
1227	60	EH	2	CN	1	far	LCS4	Lehavim	0	0	11.5.16	Scavanger
1228	60	EH	3	CN	1	far	LCS4	Lehavim	0	0	11.5.16	Scavanger
1229	60	EH	4	CN	1	far	LCS4	Lehavim	0	0	11.5.16	Scavanger
1230	60	EH	5	CN	1	far	LCS4	Lehavim	0	0	11.5.16	Scavanger
1231	60	SC	1	CN	1	far	LCS4	Lehavim	0	0	11.5.16	Scavanger
1232	60	SC	2	CN	1	far	LCS4	Lehavim	0	0	11.5.16	Scavanger
1233	60	SC	3	CN	1	far	LCS4	Lehavim	0	0	11.5.16	Scavanger
1234	60	SC	4	CN	1	far	LCS4	Lehavim	0	0	11.5.16	Scavanger
1235	60	SC	5	CN	1	far	LCS4	Lehavim	0	0	11.5.16	Scavanger
1236	60	SM	1	CN	1	far	LCS4	Lehavim	0	0	11.5.16	Scavanger
1237	60	SM	2	CN	1	far	LCS4	Lehavim	0	0	11.5.16	Scavanger
1238	60	SM	3	CN	1	far	LCS4	Lehavim	0	0	11.5.16	Scavanger
1239	60	SM	4	CN	1	far	LCS4	Lehavim	0	0	11.5.16	Scavanger
1240	60	SM	5	CN	1	far	LCS4	Lehavim	0	0	11.5.16	Scavanger
1241	5	AS	1	CN	0	close	LCS5	Lehavim	5	1	11.5.16	Scavanger
1242	6	AS	2	CN	0	close	LCS5	Lehavim	5	1	11.5.16	Scavanger
1243	10	AS	3	CN	0	close	LCS5	Lehavim	5	1	11.5.16	Scavanger
1244	29	AS	4	CN	0	close	LCS5	Lehavim	5	1	11.5.16	Scavanger
1245	31	AS	5	CN	0	close	LCS5	Lehavim	5	1	11.5.16	Scavanger
1246	28	CG	1	CN	0	close	LCS5	Lehavim	5	1	11.5.16	Scavanger
1247	60	CG	2	CN	0	close	LCS5	Lehavim	0	0	11.5.16	Scavanger
1248	60	CG	3	CN	0	close	LCS5	Lehavim	0	0	11.5.16	Scavanger
1249	60	CG	4	CN	0	close	LCS5	Lehavim	0	0	11.5.16	Scavanger
1250	60	CG	5	CN	0	close	LCS5	Lehavim	0	0	11.5.16	Scavanger
1251	36	EH	1	CN	0	close	LCS5	Lehavim	5	1	11.5.16	Scavanger
1252	44	EH	2	CN	0	close	LCS5	Lehavim	5	1	11.5.16	Scavanger
1253	60	EH	3	CN	0	close	LCS5	Lehavim	0	0	11.5.16	Scavanger
1254	60	EH	4	CN	0	close	LCS5	Lehavim	0	0	11.5.16	Scavanger
1255	60	EH	5	CN	0	close	LCS5	Lehavim	0	0	11.5.16	Scavanger
1256	1	SC	1	CN	0	close	LCS5	Lehavim	5	1	11.5.16	Scavanger
1257	2	SC	2	CN	0	close	LCS5	Lehavim	5	1	11.5.16	Scavanger
1258	12	SC	3	CN	0	close	LCS5	Lehavim	5	1	11.5.16	Scavanger
1259	29	SC	4	CN	0	close	LCS5	Lehavim	5	1	11.5.16	Scavanger
1260	34	SC	5	CN	0	close	LCS5	Lehavim	5	1	11.5.16	Scavanger
1261	30	SM	1	CN	0	close	LCS5	Lehavim	5	1	11.5.16	Scavanger
1262	36	SM	2	CN	0	close	LCS5	Lehavim	5	1	11.5.16	Scavanger
1263	38	SM	3	CN	0	close	LCS5	Lehavim	5	1	11.5.16	Scavanger
1264	42	SM	4	CN	0	close	LCS5	Lehavim	5	1	11.5.16	Scavanger
1265	46	SM	5	CN	0	close	LCS5	Lehavim	5	1	11.5.16	Scavanger
1266	0	AS	1	CN	1	far	LCS5	Lehavim	5	1	11.5.16	Scavanger
1267	3	AS	2	CN	1	far	LCS5	Lehavim	5	1	11.5.16	Scavanger
1268	9	AS	3	CN	1	far	LCS5	Lehavim	5	1	11.5.16	Scavanger
1269	25	AS	4	CN	1	far	LCS5	Lehavim	5	1	11.5.16	Scavanger
1270	43	AS	5	CN	1	far	LCS5	Lehavim	5	1	11.5.16	Scavanger
1271	60	CG	1	CN	1	far	LCS5	Lehavim	0	0	11.5.16	Scavanger
1272	60	CG	2	CN	1	far	LCS5	Lehavim	0	0	11.5.16	Scavanger
1273	60	CG	3	CN	1	far	LCS5	Lehavim	0	0	11.5.16	Scavanger
1274	60	CG	4	CN	1	far	LCS5	Lehavim	0	0	11.5.16	Scavanger
1275	60	CG	5	CN	1	far	LCS5	Lehavim	0	0	11.5.16	Scavanger
1276	60	CQ	1	CN	1	far	LCS5	Lehavim	0	0	11.5.16	Scavanger
1277	60	CQ	2	CN	1	far	LCS5	Lehavim	0	0	11.5.16	Scavanger
1278	60	CQ	3	CN	1	far	LCS5	Lehavim	0	0	11.5.16	Scavanger
1279	60	CQ	4	CN	1	far	LCS5	Lehavim	0	0	11.5.16	Scavanger
1280	60	CQ	5	CN	1	far	LCS5	Lehavim	0	0	11.5.16	Scavanger
1281	60	EH	1	CN	1	far	LCS5	Lehavim	0	0	11.5.16	Scavanger
1282	60	EH	2	CN	1	far	LCS5	Lehavim	0	0	11.5.16	Scavanger
1283	60	EH	3	CN	1	far	LCS5	Lehavim	0	0	11.5.16	Scavanger
1284	60	EH	4	CN	1	far	LCS5	Lehavim	0	0	11.5.16	Scavanger
1285	60	EH	5	CN	1	far	LCS5	Lehavim	0	0	11.5.16	Scavanger
1286	13	SC	1	CN	1	far	LCS5	Lehavim	5	1	11.5.16	Scavanger
1287	26	SC	2	CN	1	far	LCS5	Lehavim	5	1	11.5.16	Scavanger
1288	32	SC	3	CN	1	far	LCS5	Lehavim	5	1	11.5.16	Scavanger
1289	35	SC	4	CN	1	far	LCS5	Lehavim	5	1	11.5.16	Scavanger
1290	40	SC	5	CN	1	far	LCS5	Lehavim	5	1	11.5.16	Scavanger
1291	19	SM	1	CN	1	far	LCS5	Lehavim	5	1	11.5.16	Scavanger
1292	23	SM	2	CN	1	far	LCS5	Lehavim	5	1	11.5.16	Scavanger
1293	32	SM	3	CN	1	far	LCS5	Lehavim	3	0	11.5.16	Scavanger
1294	60	SM	4	CN	1	far	LCS5	Lehavim	0	0	11.5.16	Scavanger
1295	60	SM	5	CN	1	far	LCS5	Lehavim	0	0	11.5.16	Scavanger
1296	1	AS	1	CN	0	close	LCS6	Lehavim	5	1	11.5.16	Scavanger
1297	60	AS	2	CN	0	close	LCS6	Lehavim	0	0	11.5.16	Scavanger
1298	60	AS	3	CN	0	close	LCS6	Lehavim	0	0	11.5.16	Scavanger
1299	60	AS	4	CN	0	close	LCS6	Lehavim	0	0	11.5.16	Scavanger
1300	60	AS	5	CN	0	close	LCS6	Lehavim	0	0	11.5.16	Scavanger
1301	60	CG	1	CN	0	close	LCS6	Lehavim	0	0	11.5.16	Scavanger
1302	60	CG	2	CN	0	close	LCS6	Lehavim	0	0	11.5.16	Scavanger
1303	60	CG	3	CN	0	close	LCS6	Lehavim	0	0	11.5.16	Scavanger
1304	60	CG	4	CN	0	close	LCS6	Lehavim	0	0	11.5.16	Scavanger
1305	60	CG	5	CN	0	close	LCS6	Lehavim	0	0	11.5.16	Scavanger
1306	60	CQ	1	CN	0	close	LCS6	Lehavim	0	0	11.5.16	Scavanger
1307	60	CQ	2	CN	0	close	LCS6	Lehavim	0	0	11.5.16	Scavanger
1308	60	CQ	3	CN	0	close	LCS6	Lehavim	0	0	11.5.16	Scavanger
1309	60	CQ	4	CN	0	close	LCS6	Lehavim	0	0	11.5.16	Scavanger
1310	60	CQ	5	CN	0	close	LCS6	Lehavim	0	0	11.5.16	Scavanger
1311	60	EH	1	CN	0	close	LCS6	Lehavim	0	0	11.5.16	Scavanger
1312	60	EH	2	CN	0	close	LCS6	Lehavim	0	0	11.5.16	Scavanger
1313	60	EH	3	CN	0	close	LCS6	Lehavim	0	0	11.5.16	Scavanger
1314	60	EH	4	CN	0	close	LCS6	Lehavim	0	0	11.5.16	Scavanger
1315	60	EH	5	CN	0	close	LCS6	Lehavim	0	0	11.5.16	Scavanger
1316	11	SC	1	CN	0	close	LCS6	Lehavim	5	1	11.5.16	Scavanger
1317	15	SC	2	CN	0	close	LCS6	Lehavim	5	1	11.5.16	Scavanger
1318	19	SC	3	CN	0	close	LCS6	Lehavim	5	1	11.5.16	Scavanger
1319	22	SC	4	CN	0	close	LCS6	Lehavim	5	1	11.5.16	Scavanger
1320	25	SC	5	CN	0	close	LCS6	Lehavim	5	1	11.5.16	Scavanger
1321	60	SM	1	CN	0	close	LCS6	Lehavim	0	0	11.5.16	Scavanger
1322	60	SM	2	CN	0	close	LCS6	Lehavim	0	0	11.5.16	Scavanger
1323	60	SM	3	CN	0	close	LCS6	Lehavim	0	0	11.5.16	Scavanger
1324	60	SM	4	CN	0	close	LCS6	Lehavim	0	0	11.5.16	Scavanger
1325	60	SM	5	CN	0	close	LCS6	Lehavim	0	0	11.5.16	Scavanger
1326	60	AS	1	CN	1	far	LCS6	Lehavim	0	0	11.5.16	Scavanger
1327	60	AS	2	CN	1	far	LCS6	Lehavim	0	0	11.5.16	Scavanger
1328	60	AS	3	CN	1	far	LCS6	Lehavim	0	0	11.5.16	Scavanger
1329	60	AS	4	CN	1	far	LCS6	Lehavim	0	0	11.5.16	Scavanger
1330	60	AS	5	CN	1	far	LCS6	Lehavim	0	0	11.5.16	Scavanger
1331	60	CG	1	CN	1	far	LCS6	Lehavim	0	0	11.5.16	Scavanger
1332	60	CG	2	CN	1	far	LCS6	Lehavim	0	0	11.5.16	Scavanger
1333	60	CG	3	CN	1	far	LCS6	Lehavim	0	0	11.5.16	Scavanger
1334	60	CG	4	CN	1	far	LCS6	Lehavim	0	0	11.5.16	Scavanger
1335	60	CG	5	CN	1	far	LCS6	Lehavim	0	0	11.5.16	Scavanger
1336	54	CQ	1	TI	1	far	LCS6	Lehavim	5	1	11.5.16	Scavanger
1337	60	CQ	2	CN	1	far	LCS6	Lehavim	0	0	11.5.16	Scavanger
1338	60	CQ	3	CN	1	far	LCS6	Lehavim	0	0	11.5.16	Scavanger
1339	60	CQ	4	CN	1	far	LCS6	Lehavim	0	0	11.5.16	Scavanger
1340	60	CQ	5	CN	1	far	LCS6	Lehavim	0	0	11.5.16	Scavanger
1341	60	EH	1	CN	1	far	LCS6	Lehavim	0	0	11.5.16	Scavanger
1342	60	EH	2	CN	1	far	LCS6	Lehavim	0	0	11.5.16	Scavanger
1343	60	EH	3	CN	1	far	LCS6	Lehavim	0	0	11.5.16	Scavanger
1344	60	EH	4	CN	1	far	LCS6	Lehavim	0	0	11.5.16	Scavanger
1345	60	EH	5	CN	1	far	LCS6	Lehavim	0	0	11.5.16	Scavanger
1346	39	SC	1	CN	1	far	LCS6	Lehavim	5	1	11.5.16	Scavanger
1347	42	SC	2	TI	1	far	LCS6	Lehavim	5	1	11.5.16	Scavanger
1348	42	SC	3	TI	1	far	LCS6	Lehavim	3	0	11.5.16	Scavanger
1349	56	SC	4	CN	1	far	LCS6	Lehavim	5	1	11.5.16	Scavanger
1350	60	SC	5	CN	1	far	LCS6	Lehavim	0	0	11.5.16	Scavanger
1351	60	SM	1	CN	1	far	LCS6	Lehavim	0	0	11.5.16	Scavanger
1352	60	SM	2	CN	1	far	LCS6	Lehavim	0	0	11.5.16	Scavanger
1353	60	SM	3	CN	1	far	LCS6	Lehavim	0	0	11.5.16	Scavanger
1354	60	SM	4	CN	1	far	LCS6	Lehavim	0	0	11.5.16	Scavanger
1355	60	SM	5	CN	1	far	LCS6	Lehavim	0	0	11.5.16	Scavanger
1356	2	AS	1	CN	0	close	LCS7	Lehavim	4	0	11.5.16	Scavanger
1357	2	AS	2	CN	0	close	LCS7	Lehavim	5	1	11.5.16	Scavanger
1358	41	AS	3	CN	0	close	LCS7	Lehavim	5	1	11.5.16	Scavanger
1359	28	AS	4	CN	0	close	LCS7	Lehavim	5	1	11.5.16	Scavanger
1360	30	AS	5	CN	0	close	LCS7	Lehavim	5	1	11.5.16	Scavanger
1361	60	CG	1	CN	0	close	LCS7	Lehavim	0	0	11.5.16	Scavanger
1362	60	CG	2	CN	0	close	LCS7	Lehavim	0	0	11.5.16	Scavanger
1363	60	CG	3	CN	0	close	LCS7	Lehavim	0	0	11.5.16	Scavanger
1364	60	CG	4	CN	0	close	LCS7	Lehavim	0	0	11.5.16	Scavanger
1365	60	CG	5	CN	0	close	LCS7	Lehavim	0	0	11.5.16	Scavanger
1366	60	CQ	1	CN	0	close	LCS7	Lehavim	0	0	11.5.16	Scavanger
1367	60	CQ	2	CN	0	close	LCS7	Lehavim	0	0	11.5.16	Scavanger
1368	60	CQ	3	CN	0	close	LCS7	Lehavim	0	0	11.5.16	Scavanger
1369	60	CQ	4	CN	0	close	LCS7	Lehavim	0	0	11.5.16	Scavanger
1370	60	CQ	5	CN	0	close	LCS7	Lehavim	0	0	11.5.16	Scavanger
1371	38	EH	1	CN	0	close	LCS7	Lehavim	5	1	11.5.16	Scavanger
1372	60	EH	2	CN	0	close	LCS7	Lehavim	0	0	11.5.16	Scavanger
1373	60	EH	3	CN	0	close	LCS7	Lehavim	0	0	11.5.16	Scavanger
1374	60	EH	4	CN	0	close	LCS7	Lehavim	0	0	11.5.16	Scavanger
1375	60	EH	5	CN	0	close	LCS7	Lehavim	0	0	11.5.16	Scavanger
1376	3	SC	1	CN	0	close	LCS7	Lehavim	5	1	11.5.16	Scavanger
1377	8	SC	2	CN	0	close	LCS7	Lehavim	5	1	11.5.16	Scavanger
1378	10	SC	3	CN	0	close	LCS7	Lehavim	5	1	11.5.16	Scavanger
1379	34	SC	4	CN	0	close	LCS7	Lehavim	5	1	11.5.16	Scavanger
1380	60	SC	5	CN	0	close	LCS7	Lehavim	0	0	11.5.16	Scavanger
1381	32	SM	1	CN	0	close	LCS7	Lehavim	5	1	11.5.16	Scavanger
1382	37	SM	2	CN	0	close	LCS7	Lehavim	5	1	11.5.16	Scavanger
1383	60	SM	3	CN	0	close	LCS7	Lehavim	0	0	11.5.16	Scavanger
1384	60	SM	4	CN	0	close	LCS7	Lehavim	0	0	11.5.16	Scavanger
1385	60	SM	5	CN	0	close	LCS7	Lehavim	0	0	11.5.16	Scavanger
1386	60	AS	1	CN	1	far	LCS7	Lehavim	0	0	11.5.16	Scavanger
1387	60	AS	2	CN	1	far	LCS7	Lehavim	0	0	11.5.16	Scavanger
1388	60	AS	3	CN	1	far	LCS7	Lehavim	0	0	11.5.16	Scavanger
1389	60	AS	4	CN	1	far	LCS7	Lehavim	0	0	11.5.16	Scavanger
1390	60	AS	5	CN	1	far	LCS7	Lehavim	0	0	11.5.16	Scavanger
1391	60	CG	1	CN	1	far	LCS7	Lehavim	0	0	11.5.16	Scavanger
1392	60	CG	2	CN	1	far	LCS7	Lehavim	0	0	11.5.16	Scavanger
1393	60	CG	3	CN	1	far	LCS7	Lehavim	0	0	11.5.16	Scavanger
1394	60	CG	4	CN	1	far	LCS7	Lehavim	0	0	11.5.16	Scavanger
1395	60	CG	5	CN	1	far	LCS7	Lehavim	0	0	11.5.16	Scavanger
1396	60	CQ	1	CN	1	far	LCS7	Lehavim	0	0	11.5.16	Scavanger
1397	60	CQ	2	CN	1	far	LCS7	Lehavim	0	0	11.5.16	Scavanger
1398	60	CQ	3	CN	1	far	LCS7	Lehavim	0	0	11.5.16	Scavanger
1399	60	CQ	4	CN	1	far	LCS7	Lehavim	0	0	11.5.16	Scavanger
1400	60	CQ	5	CN	1	far	LCS7	Lehavim	0	0	11.5.16	Scavanger
1401	60	EH	1	CN	1	far	LCS7	Lehavim	0	0	11.5.16	Scavanger
1402	60	EH	2	CN	1	far	LCS7	Lehavim	0	0	11.5.16	Scavanger
1403	60	EH	3	CN	1	far	LCS7	Lehavim	0	0	11.5.16	Scavanger
1404	60	EH	4	CN	1	far	LCS7	Lehavim	0	0	11.5.16	Scavanger
1405	60	EH	5	CN	1	far	LCS7	Lehavim	0	0	11.5.16	Scavanger
1406	0	SC	1	CN	1	far	LCS7	Lehavim	5	1	11.5.16	Scavanger
1407	0	SC	2	CN	1	far	LCS7	Lehavim	2	0	11.5.16	Scavanger
1408	22	SC	3	CN	1	far	LCS7	Lehavim	5	1	11.5.16	Scavanger
1409	60	SC	4	CN	1	far	LCS7	Lehavim	0	0	11.5.16	Scavanger
1410	60	SC	5	CN	1	far	LCS7	Lehavim	0	0	11.5.16	Scavanger
1411	60	SM	1	CN	1	far	LCS7	Lehavim	0	0	11.5.16	Scavanger
1412	60	SM	2	CN	1	far	LCS7	Lehavim	0	0	11.5.16	Scavanger
1413	60	SM	3	CN	1	far	LCS7	Lehavim	0	0	11.5.16	Scavanger
1414	60	SM	4	CN	1	far	LCS7	Lehavim	0	0	11.5.16	Scavanger
1415	60	SM	5	CN	1	far	LCS7	Lehavim	0	0	11.5.16	Scavanger
1416	23	AS	1	CN	0	close	LCS8	Lehavim	5	1	11.5.16	Scavanger
1417	35	AS	2	CN	0	close	LCS8	Lehavim	5	1	11.5.16	Scavanger
1418	39	AS	3	CN	0	close	LCS8	Lehavim	5	1	11.5.16	Scavanger
1419	60	AS	4	CN	0	close	LCS8	Lehavim	0	0	11.5.16	Scavanger
1420	60	AS	5	CN	0	close	LCS8	Lehavim	0	0	11.5.16	Scavanger
1421	60	CG	1	CN	0	close	LCS8	Lehavim	0	0	11.5.16	Scavanger
1422	60	CG	2	CN	0	close	LCS8	Lehavim	0	0	11.5.16	Scavanger
1423	60	CG	3	CN	0	close	LCS8	Lehavim	0	0	11.5.16	Scavanger
1424	60	CG	4	CN	0	close	LCS8	Lehavim	0	0	11.5.16	Scavanger
1425	60	CG	5	CN	0	close	LCS8	Lehavim	0	0	11.5.16	Scavanger
1426	60	CQ	1	CN	0	close	LCS8	Lehavim	0	0	11.5.16	Scavanger
1427	60	CQ	2	CN	0	close	LCS8	Lehavim	0	0	11.5.16	Scavanger
1428	60	CQ	3	CN	0	close	LCS8	Lehavim	0	0	11.5.16	Scavanger
1429	60	CQ	4	CN	0	close	LCS8	Lehavim	0	0	11.5.16	Scavanger
1430	60	CQ	5	CN	0	close	LCS8	Lehavim	0	0	11.5.16	Scavanger
1431	60	EH	1	CN	0	close	LCS8	Lehavim	0	0	11.5.16	Scavanger
1432	60	EH	2	CN	0	close	LCS8	Lehavim	0	0	11.5.16	Scavanger
1433	60	EH	3	CN	0	close	LCS8	Lehavim	0	0	11.5.16	Scavanger
1434	60	EH	4	CN	0	close	LCS8	Lehavim	0	0	11.5.16	Scavanger
1435	60	EH	5	CN	0	close	LCS8	Lehavim	0	0	11.5.16	Scavanger
1436	0	SC	1	CN	0	close	LCS8	Lehavim	5	1	11.5.16	Scavanger
1437	16	SC	2	CN	0	close	LCS8	Lehavim	5	1	11.5.16	Scavanger
1438	18	SC	3	CN	0	close	LCS8	Lehavim	5	1	11.5.16	Scavanger
1439	30	SC	4	CN	0	close	LCS8	Lehavim	5	1	11.5.16	Scavanger
1440	37	SC	5	CN	0	close	LCS8	Lehavim	5	1	11.5.16	Scavanger
1441	45	SM	1	CN	0	close	LCS8	Lehavim	5	1	11.5.16	Scavanger
1442	60	SM	2	CN	0	close	LCS8	Lehavim	0	0	11.5.16	Scavanger
1443	60	SM	3	CN	0	close	LCS8	Lehavim	0	0	11.5.16	Scavanger
1444	60	SM	4	CN	0	close	LCS8	Lehavim	0	0	11.5.16	Scavanger
1445	60	SM	5	CN	0	close	LCS8	Lehavim	0	0	11.5.16	Scavanger
1446	60	AS	1	CN	1	far	LCS8	Lehavim	0	0	11.5.16	Scavanger
1447	60	AS	2	CN	1	far	LCS8	Lehavim	0	0	11.5.16	Scavanger
1448	60	AS	3	CN	1	far	LCS8	Lehavim	0	0	11.5.16	Scavanger
1449	60	AS	4	CN	1	far	LCS8	Lehavim	0	0	11.5.16	Scavanger
1450	60	AS	5	CN	1	far	LCS8	Lehavim	0	0	11.5.16	Scavanger
1451	60	CG	1	CN	1	far	LCS8	Lehavim	0	0	11.5.16	Scavanger
1452	60	CG	2	CN	1	far	LCS8	Lehavim	0	0	11.5.16	Scavanger
1453	60	CG	3	CN	1	far	LCS8	Lehavim	0	0	11.5.16	Scavanger
1454	60	CG	4	CN	1	far	LCS8	Lehavim	0	0	11.5.16	Scavanger
1455	60	CG	5	CN	1	far	LCS8	Lehavim	0	0	11.5.16	Scavanger
1456	60	CQ	1	CN	1	far	LCS8	Lehavim	0	0	11.5.16	Scavanger
1457	60	CQ	2	CN	1	far	LCS8	Lehavim	0	0	11.5.16	Scavanger
1458	60	CQ	3	CN	1	far	LCS8	Lehavim	0	0	11.5.16	Scavanger
1459	60	CQ	4	CN	1	far	LCS8	Lehavim	0	0	11.5.16	Scavanger
1460	60	CQ	5	CN	1	far	LCS8	Lehavim	0	0	11.5.16	Scavanger
1461	60	EH	1	CN	1	far	LCS8	Lehavim	0	0	11.5.16	Scavanger
1462	60	EH	2	CN	1	far	LCS8	Lehavim	0	0	11.5.16	Scavanger
1463	60	EH	3	CN	1	far	LCS8	Lehavim	0	0	11.5.16	Scavanger
1464	60	EH	4	CN	1	far	LCS8	Lehavim	0	0	11.5.16	Scavanger
1465	60	EH	5	CN	1	far	LCS8	Lehavim	0	0	11.5.16	Scavanger
1466	38	SC	1	CN	1	far	LCS8	Lehavim	5	1	11.5.16	Scavanger
1467	60	SC	2	CN	1	far	LCS8	Lehavim	0	0	11.5.16	Scavanger
1468	60	SC	3	CN	1	far	LCS8	Lehavim	0	0	11.5.16	Scavanger
1469	60	SC	4	CN	1	far	LCS8	Lehavim	0	0	11.5.16	Scavanger
1470	60	SC	5	CN	1	far	LCS8	Lehavim	0	0	11.5.16	Scavanger
1471	60	SM	1	CN	1	far	LCS8	Lehavim	0	0	11.5.16	Scavanger
1472	60	SM	2	CN	1	far	LCS8	Lehavim	0	0	11.5.16	Scavanger
1473	60	SM	3	CN	1	far	LCS8	Lehavim	0	0	11.5.16	Scavanger
1474	60	SM	4	CN	1	far	LCS8	Lehavim	0	0	11.5.16	Scavanger
1475	60	SM	5	CN	1	far	LCS8	Lehavim	0	0	11.5.16	Scavanger
1481	8	AS	1	CN	0	close	LCS9	Lehavim	1	0	11.5.16	Scavanger
1482	12	AS	2	CN	0	close	LCS9	Lehavim	5	1	11.5.16	Scavanger
1483	60	AS	3	CN	0	close	LCS9	Lehavim	0	0	11.5.16	Scavanger
1484	60	AS	4	CN	0	close	LCS9	Lehavim	0	0	11.5.16	Scavanger
1485	60	AS	5	CN	0	close	LCS9	Lehavim	0	0	11.5.16	Scavanger
1486	60	CQ	1	CN	0	close	LCS9	Lehavim	0	0	11.5.16	Scavanger
1487	60	CQ	2	CN	0	close	LCS9	Lehavim	0	0	11.5.16	Scavanger
1488	60	CQ	3	CN	0	close	LCS9	Lehavim	0	0	11.5.16	Scavanger
1489	60	CQ	4	CN	0	close	LCS9	Lehavim	0	0	11.5.16	Scavanger
1490	60	CQ	5	CN	0	close	LCS9	Lehavim	0	0	11.5.16	Scavanger
1476	60	EH	1	CN	0	close	LCS9	Lehavim	0	0	11.5.16	Scavanger
1477	60	EH	2	CN	0	close	LCS9	Lehavim	0	0	11.5.16	Scavanger
1478	60	EH	3	CN	0	close	LCS9	Lehavim	0	0	11.5.16	Scavanger
1479	60	EH	4	CN	0	close	LCS9	Lehavim	0	0	11.5.16	Scavanger
1480	60	EH	5	CN	0	close	LCS9	Lehavim	0	0	11.5.16	Scavanger
1491	8	SC	1	CN	0	close	LCS9	Lehavim	1	0	11.5.16	Scavanger
1492	18	SC	2	CN	0	close	LCS9	Lehavim	5	1	11.5.16	Scavanger
1493	52	SC	3	TI	0	close	LCS9	Lehavim	4	0	11.5.16	Scavanger
1494	60	SC	4	CN	0	close	LCS9	Lehavim	0	0	11.5.16	Scavanger
1495	60	SC	5	CN	0	close	LCS9	Lehavim	0	0	11.5.16	Scavanger
1496	25	SM	1	CN	0	close	LCS9	Lehavim	5	1	11.5.16	Scavanger
1497	34	SM	2	CN	0	close	LCS9	Lehavim	4	0	11.5.16	Scavanger
1498	60	SM	3	CN	0	close	LCS9	Lehavim	0	0	11.5.16	Scavanger
1499	60	SM	4	CN	0	close	LCS9	Lehavim	0	0	11.5.16	Scavanger
1500	60	SM	5	CN	0	close	LCS9	Lehavim	0	0	11.5.16	Scavanger
1501	44	AS	1	CN	1	far	LCS9	Lehavim	4	0	11.5.16	Scavanger
1502	44	AS	2	CN	1	far	LCS9	Lehavim	5	1	11.5.16	Scavanger
1503	47	AS	3	CN	1	far	LCS9	Lehavim	5	1	11.5.16	Scavanger
1504	47	AS	4	TI	1	far	LCS9	Lehavim	3	0	11.5.16	Scavanger
1505	60	AS	5	CN	1	far	LCS9	Lehavim	3	0	11.5.16	Scavanger
1506	47	CG	1	TI	1	far	LCS9	Lehavim	3	0	11.5.16	Scavanger
1507	60	CG	2	CN	1	far	LCS9	Lehavim	0	0	11.5.16	Scavanger
1508	60	CG	3	CN	1	far	LCS9	Lehavim	0	0	11.5.16	Scavanger
1509	60	CG	4	CN	1	far	LCS9	Lehavim	0	0	11.5.16	Scavanger
1510	60	CG	5	CN	1	far	LCS9	Lehavim	0	0	11.5.16	Scavanger
1511	60	CQ	1	CN	1	far	LCS9	Lehavim	0	0	11.5.16	Scavanger
1512	60	CQ	2	CN	1	far	LCS9	Lehavim	0	0	11.5.16	Scavanger
1513	60	CQ	3	CN	1	far	LCS9	Lehavim	0	0	11.5.16	Scavanger
1514	60	CQ	4	CN	1	far	LCS9	Lehavim	0	0	11.5.16	Scavanger
1515	60	CQ	5	CN	1	far	LCS9	Lehavim	0	0	11.5.16	Scavanger
1516	60	EH	1	CN	1	far	LCS9	Lehavim	0	0	11.5.16	Scavanger
1517	60	EH	2	CN	1	far	LCS9	Lehavim	0	0	11.5.16	Scavanger
1518	60	EH	3	CN	1	far	LCS9	Lehavim	0	0	11.5.16	Scavanger
1519	60	EH	4	CN	1	far	LCS9	Lehavim	0	0	11.5.16	Scavanger
1520	60	EH	5	CN	1	far	LCS9	Lehavim	0	0	11.5.16	Scavanger
1521	26	SC	1	CN	1	far	LCS9	Lehavim	5	1	11.5.16	Scavanger
[truncated: 3,918 more rows]
