# Supplementary material for: Investment in reward by ant-dispersed plants consistently selects for better partners along a geographic gradient
Source: AoB Plants. 2019 May 2;11(3):plz027. doi: 10.1093/aobpla/plz027 (PMC6534284; doi:10.1093/aobpla/plz027)
Supplement: plz027_suppl_Supplementary-Data-2 [file plz027_suppl_supplementary-data-2.xlsx]

## Sheet: ElaiosomeTraitsData_R
species	individual	ind_unique	Diaspore_mass	Seed_mass	Elaiosome_mass	ES_RATIO	ED_RATIO
AS	1	AS1	18.12	16.06	2.06	0.128269	0.113687
AS	1	AS1	33.09	29	4.09	0.141034	0.123602
AS	1	AS1	36.44	32.33	4.11	0.127127	0.112788
AS	1	AS1	35.39	31.72	3.67	0.1157	0.103702
AS	1	AS1	37.47	33.16	4.31	0.129976	0.115025
AS	2	AS2	20.49	19	1.49	0.0784211	0.0727184
AS	2	AS2	36.4	33.54	2.86	0.0852713	0.0785714
AS	2	AS2	30.89	28.4	2.49	0.0876761	0.0806086
AS	2	AS2	15.23	13.62	1.61	0.118209	0.105712
AS	2	AS2	18.57	16.2	2.37	0.146296	0.127625
AS	3	AS3	32.26	30.5	1.76	0.0577049	0.0545567
AS	3	AS3	30.42	28.29	2.13	0.0752916	0.0700197
AS	3	AS3	28.65	27.08	1.57	0.0579764	0.0547993
AS	3	AS3	22.64	20.37	2.27	0.111438	0.100265
AS	3	AS3	54.19	50.04	4.15	0.0829337	0.0765824
AS	4	AS4	65.11	54.08	11.03	0.203957	0.169406
AS	4	AS4	58.78	48.48	10.3	0.212459	0.17523
AS	4	AS4	30.07	24.35	5.72	0.234908	0.190223
AS	4	AS4	41.27	32.76	8.51	0.259768	0.206203
AS	4	AS4	48.41	39.96	8.45	0.211461	0.174551
AS	5	AS5	66.81	57.14	9.67	0.169233	0.144739
AS	5	AS5	60.34	51.37	8.97	0.174616	0.148658
AS	5	AS5	61.22	55.05	6.17	0.11208	0.100784
AS	5	AS5	62.45	53.14	9.31	0.175198	0.149079
AS	5	AS5	39.27	33.34	5.93	0.177864	0.151006
AS	6	AS6	61.3	53.35	7.95	0.149016	0.12969
AS	6	AS6	66.13	58.18	7.95	0.136645	0.120218
AS	6	AS6	74.9	64.39	10.51	0.163224	0.14032
AS	6	AS6	57.5	49.17	8.33	0.169412	0.14487
AS	6	AS6	84.77	75.88	8.89	0.117159	0.104872
AS	7	AS7	85.82	70.07	15.75	0.224775	0.183524
AS	7	AS7	50.98	42.74	8.24	0.192794	0.161632
AS	7	AS7	90.44	73.06	17.38	0.237887	0.192172
AS	7	AS7	69.51	54.93	14.58	0.265429	0.209754
AS	7	AS7	78	63.53	14.47	0.227766	0.185513
AS	8	AS8	44.14	35.36	8.78	0.248303	0.198913
AS	8	AS8	29.56	23.97	5.59	0.233208	0.189107
AS	8	AS8	36.19	29.32	6.87	0.234311	0.189831
AS	8	AS8	40.63	35.3	5.33	0.150992	0.131184
AS	8	AS8	33.24	27.06	6.18	0.228381	0.185921
AS	9	AS9	59.52	55.08	4.44	0.08061	0.0745968
AS	9	AS9	38.02	35.4	2.62	0.0740113	0.0689111
AS	9	AS9	58.64	55.41	3.23	0.0582927	0.0550819
AS	9	AS9	78.33	72.11	6.22	0.0862571	0.0794076
AS	9	AS9	78.66	72.12	6.54	0.0906822	0.0831426
AS	10	AS10	68.2	56.79	11.41	0.200916	0.167302
AS	10	AS10	42.3	35	7.3	0.208571	0.172577
AS	10	AS10	43.66	36.43	7.23	0.198463	0.165598
AS	10	AS10	35.3	27.81	7.49	0.269328	0.212181
AS	10	AS10	41.24	32.66	8.58	0.262707	0.20805
CA	1	CA1	7.81	7.25	0.56	0.0772414	0.0717029
CA	1	CA1	3.25	2.88	0.37	0.128472	0.113846
CA	1	CA1	8.31	7.82	0.49	0.0626598	0.0589651
CA	1	CA1	7.51	7.13	0.38	0.0532959	0.0505992
CA	2	CA2	7.74	7.41	0.33	0.0445344	0.0426357
CA	2	CA2	7.6	7.1	0.5	0.0704225	0.0657895
CA	2	CA2	7.16	6.78	0.38	0.0560472	0.0530726
CA	2	CA2	7.45	7.06	0.39	0.0552408	0.052349
CA	3	CA3	7.96	7.64	0.32	0.0418848	0.040201
CA	3	CA3	7.85	7.46	0.39	0.0522788	0.0496815
CA	3	CA3	7.27	6.78	0.49	0.0722714	0.0674003
CA	3	CA3	9.06	8.52	0.54	0.0633803	0.0596026
CA	4	CA4	9.52	9.04	0.48	0.0530973	0.0504202
CA	4	CA4	8.82	8.48	0.34	0.0400943	0.0385488
CA	4	CA4	7.2	6.89	0.31	0.0449927	0.0430556
CA	4	CA4	8.53	8.19	0.34	0.041514	0.0398593
CA	5	CA5	8.68	8.25	0.43	0.0521212	0.0495392
CA	5	CA5	8.07	7.03	1.04	0.147937	0.128872
CA	5	CA5	7.03	6.84	0.19	0.0277778	0.027027
CA	6	CA6	7.57	7.26	0.31	0.0426997	0.0409511
CA	6	CA6	4.27	4.11	0.16	0.0389294	0.0374707
CA	6	CA6	6.48	6.14	0.34	0.0553746	0.0524691
CA	6	CA6	9.61	9	0.61	0.0677778	0.0634755
CA	7	CA7	8.05	7.81	0.24	0.0307298	0.0298137
CA	7	CA7	8.65	8.41	0.24	0.0285375	0.0277457
CA	7	CA7	6.04	5.78	0.26	0.0449827	0.0430464
CA	7	CA7	6.33	6.16	0.17	0.0275974	0.0268562
CA	8	CA8	7.3	7.13	0.17	0.0238429	0.0232877
CA	8	CA8	7.03	6.76	0.27	0.0399408	0.0384068
CA	8	CA8	7.98	7.61	0.37	0.0486202	0.0463659
CA	8	CA8	6.18	5.97	0.21	0.0351759	0.0339806
CA	9	CA9	8.14	7.91	0.23	0.0290771	0.0282555
CA	9	CA9	6.08	5.89	0.19	0.0322581	0.03125
CA	9	CA9	8.27	8.07	0.2	0.0247831	0.0241838
CA	9	CA9	8.21	8	0.21	0.02625	0.0255786
CA	10	CA10	8.31	8.08	0.23	0.0284653	0.0276775
CA	10	CA10	7.91	7.65	0.26	0.0339869	0.0328698
CA	10	CA10	5.04	4.88	0.16	0.0327869	0.031746
CA	10	CA10	4.95	4.65	0.3	0.0645161	0.0606061
CG	1	CG1	5.25	5.08	0.17	0.0334646	0.032381
CG	1	CG1	3.49	3.31	0.18	0.0543807	0.0515759
CG	1	CG1	2.94	2.84	0.1	0.0352113	0.0340136
CG	1	CG1	3.36	3.19	0.17	0.0532915	0.0505952
CG	1	CG1	4.49	4.36	0.13	0.0298165	0.0289532
CG	1	CG1	4.59	4.45	0.14	0.0314607	0.0305011
CG	2	CG2	5.72	5.56	0.16	0.028777	0.027972
CG	2	CG2	5.82	5.59	0.23	0.0411449	0.0395189
CG	2	CG2	6.08	5.89	0.19	0.0322581	0.03125
CG	2	CG2	5.87	5.68	0.19	0.0334507	0.032368
CG	2	CG2	4.06	3.85	0.21	0.0545455	0.0517241
CG	2	CG2	6.23	6	0.23	0.0383333	0.0369181
CG	2	CG2	5.94	5.75	0.19	0.0330435	0.0319865
CG	2	CG2	5.97	5.74	0.23	0.0400697	0.038526
CG	2	CG2	5.83	5.63	0.2	0.035524	0.0343053
CG	3	CG3	6.4	6.1	0.3	0.0491803	0.046875
CG	3	CG3	6.55	6.29	0.26	0.0413355	0.0396947
CG	3	CG3	6.89	6.63	0.26	0.0392157	0.0377358
CG	3	CG3	6.96	6.61	0.35	0.0529501	0.0502874
CG	3	CG3	6.7	6.48	0.22	0.0339506	0.0328358
CG	4	CG4	6	5.74	0.26	0.0452962	0.0433333
CG	4	CG4	6.12	5.9	0.22	0.0372881	0.0359477
CG	4	CG4	6.36	6.14	0.22	0.0358306	0.0345912
CG	4	CG4	5.91	5.67	0.24	0.042328	0.0406091
CG	4	CG4	6.05	5.82	0.23	0.0395189	0.0380165
CG	5	CG5	5.33	5.21	0.12	0.0230326	0.0225141
CG	5	CG5	5.46	5.35	0.11	0.0205607	0.0201465
CG	5	CG5	5.01	4.77	0.24	0.0503145	0.0479042
CG	5	CG5	6.11	5.77	0.34	0.0589255	0.0556465
CG	5	CG5	5.7	5.56	0.14	0.0251799	0.0245614
CG	6	CG6	6.04	5.79	0.25	0.0431779	0.0413907
CG	6	CG6	4.03	3.92	0.11	0.0280612	0.0272953
CG	6	CG6	3.79	3.73	0.06	0.0160858	0.0158311
CG	6	CG6	6.33	6.02	0.31	0.051495	0.0489731
CG	6	CG6	5.91	5.83	0.08	0.0137221	0.0135364
CG	7	CG7	5.96	5.76	0.2	0.0347222	0.033557
CG	7	CG7	6.07	5.84	0.23	0.0393836	0.0378913
CG	7	CG7	5.63	5.4	0.23	0.0425926	0.0408526
CG	7	CG7	5.98	5.71	0.27	0.0472855	0.0451505
CG	7	CG7	6.21	5.82	0.39	0.0670103	0.0628019
CG	8	CG8	3.26	3.2	0.06	0.01875	0.0184049
CG	8	CG8	5.72	5.53	0.19	0.034358	0.0332168
CG	8	CG8	5.64	5.45	0.19	0.0348624	0.0336879
CG	8	CG8	5.44	5.22	0.22	0.0421456	0.0404412
CG	8	CG8	6.46	6.17	0.29	0.0470016	0.0448916
CG	9	CG9	6.36	6.12	0.24	0.0392157	0.0377358
CG	9	CG9	6.26	5.98	0.28	0.0468227	0.0447284
CG	9	CG9	6.15	5.9	0.25	0.0423729	0.0406504
CG	9	CG9	6.4	6.14	0.26	0.0423453	0.040625
CG	9	CG9	6.32	6.13	0.19	0.0309951	0.0300633
CG	10	CG10	6.12	5.9	0.22	0.0372881	0.0359477
CG	10	CG10	6.15	5.92	0.23	0.0388514	0.0373984
CG	10	CG10	5.51	5.28	0.23	0.0435606	0.0417423
CG	10	CG10	5.32	5.13	0.19	0.037037	0.0357143
CG	10	CG10	5.57	5.28	0.29	0.0549242	0.0520646
EH	1	EH1	2	1.63	0.37	0.226994	0.185
EH	1	EH1	3.13	2.89	0.24	0.083045	0.0766773
EH	1	EH1	1.75	1.46	0.29	0.19863	0.165714
EH	1	EH1	1.81	1.42	0.39	0.274648	0.21547
EH	1	EH1	1.65	1.45	0.2	0.137931	0.121212
EH	2	EH2	4.53	4.18	0.35	0.0837321	0.0772627
EH	2	EH2	1.73	1.4	0.33	0.235714	0.190751
EH	2	EH2	1.93	1.67	0.26	0.155689	0.134715
EH	2	EH2	3.49	3.12	0.37	0.11859	0.106017
EH	2	EH2	2.43	2.2	0.23	0.104545	0.0946502
EH	3	EH3	2.94	2.61	0.33	0.126437	0.112245
EH	3	EH3	3.21	2.86	0.35	0.122378	0.109034
EH	3	EH3	2.36	2.07	0.29	0.140097	0.122881
EH	3	EH3	2.96	2.63	0.33	0.125475	0.111486
EH	3	EH3	2.99	2.64	0.35	0.132576	0.117057
EH	4	EH4	1.84	1.61	0.23	0.142857	0.125
EH	4	EH4	3.76	3.26	0.5	0.153374	0.132979
EH	4	EH4	2.74	2.38	0.36	0.151261	0.131387
EH	4	EH4	3.18	2.85	0.33	0.115789	0.103774
EH	4	EH4	2.59	2.23	0.36	0.161435	0.138996
EH	5	EH5	2.64	2.45	0.19	0.077551	0.0719697
EH	5	EH5	3.41	3.26	0.15	0.0460123	0.0439883
EH	5	EH5	5.06	4.79	0.27	0.0563674	0.0533597
EH	5	EH5	4.22	3.97	0.25	0.0629723	0.0592417
EH	5	EH5	2.256	2.03	0.226	0.11133	0.100177
EH	6	EH6	4.41	4.06	0.35	0.0862069	0.0793651
EH	6	EH6	2.93	2.66	0.27	0.101504	0.0921502
EH	6	EH6	3.08	2.68	0.4	0.149254	0.12987
EH	6	EH6	2.3	2.01	0.29	0.144279	0.126087
EH	6	EH6	2.02	1.73	0.29	0.16763	0.143564
EH	7	EH7	5.7	5.41	0.29	0.0536044	0.0508772
EH	7	EH7	5.27	5.03	0.24	0.0477137	0.0455408
EH	7	EH7	4.75	4.49	0.26	0.0579065	0.0547368
EH	7	EH7	2.08	1.83	0.25	0.136612	0.120192
EH	7	EH7	4.5	4.3	0.2	0.0465116	0.0444444
EH	8	EH8	2.88	2.71	0.17	0.0627306	0.0590278
EH	8	EH8	2.54	2.38	0.16	0.0672269	0.0629921
EH	8	EH8	2.74	2.59	0.15	0.0579151	0.0547445
EH	8	EH8	3.26	3.07	0.19	0.0618893	0.0582822
EH	8	EH8	2.22	2.05	0.17	0.0829268	0.0765766
EH	9	EH9	3.34	3.06	0.28	0.0915033	0.0838323
EH	9	EH9	2.94	2.44	0.5	0.204918	0.170068
EH	9	EH9	2.12	1.97	0.15	0.0761421	0.0707547
EH	9	EH9	1.82	1.66	0.16	0.0963855	0.0879121
EH	9	EH9	3.98	3.77	0.21	0.0557029	0.0527638
EH	10	EH10	4	3.79	0.21	0.055409	0.0525
EH	10	EH10	4.16	4.02	0.14	0.0348259	0.0336538
EH	10	EH10	3.5	3.31	0.19	0.0574018	0.0542857
EH	10	EH10	4.67	4.44	0.23	0.0518018	0.0492505
EH	10	EH10	3.96	3.75	0.21	0.056	0.0530303
SC	1	SC1	112.53	55.14	57.39	1.0408	0.509997
SC	1	SC1	61.63	27.55	34.08	1.237	0.552977
SC	1	SC1	106.12	53.55	52.57	0.9817	0.495383
SC	1	SC1	67.09	35.4	31.69	0.8952	0.472351
SC	1	SC1	77.31	37.42	39.89	1.066	0.515975
SC	2	SC2	58.46	32.66	25.8	0.79	0.441327
SC	2	SC2	122.6	56.19	66.41	1.1819	0.54168
SC	2	SC2	118.93	61.91	57.02	0.921	0.479442
SC	2	SC2	145.99	55.68	90.31	1.6219	0.618604
SC	2	SC2	113.95	49.74	64.21	1.2909	0.563493
SC	3	SC3	78.29	43.25	35.04	0.8102	0.447567
SC	3	SC3	85.07	49.26	35.81	0.727	0.420947
SC	3	SC3	85.7	50.94	34.76	0.6824	0.405601
SC	3	SC3	98.63	54.37	44.26	0.8141	0.448748
SC	3	SC3	120.69	60.7	59.99	0.9883	0.497059
SC	4	SC4	95.96	49.19	46.77	0.9508	0.487391
SC	4	SC4	81.77	31.81	49.96	1.5706	0.610982
SC	4	SC4	84.88	35.22	49.66	1.41	0.585061
SC	4	SC4	95.87	38.81	57.06	1.4702	0.595181
SC	4	SC4	91.16	46.56	44.6	0.9579	0.48925
SC	5	SC5	82.52	42.72	39.8	0.9316	0.482307
SC	5	SC5	76.47	41.57	34.9	0.8395	0.456388
SC	5	SC5	178.21	82.98	95.23	1.1476	0.53437
SC	5	SC5	160.23	79.6	80.63	1.0129	0.503214
SC	5	SC5	194.85	91.29	103.56	1.1344	0.531486
SC	6	SC6	108.77	53.02	55.75	1.0515	0.512549
SC	6	SC6	100	54.38	45.62	0.8389	0.4562
SC	6	SC6	93.12	48.26	44.86	0.9295	0.481744
SC	6	SC6	104.72	46.36	58.36	1.2588	0.557296
SC	6	SC6	117.97	60.15	57.82	0.9613	0.490125
SC	7	SC7	102.72	47.11	55.61	1.1804	0.541375
SC	7	SC7	44.2	23.35	20.85	0.8929	0.471719
SC	7	SC7	55.23	26.17	29.06	1.1104	0.526163
SC	7	SC7	55.85	28.12	27.73	0.9861	0.496509
SC	7	SC7	105.77	50.84	54.93	1.0804	0.519334
SC	8	SC8	133.48	61	72.48	1.1882	0.543003
SC	8	SC8	111.97	50.89	61.08	1.2002	0.545503
SC	8	SC8	133.74	47.82	85.92	1.7967	0.642441
SC	9	SC9	110.12	38.32	71.8	1.8737	0.652016
SC	9	SC9	111.03	53.25	57.78	1.0851	0.5204
SC	9	SC9	171.65	68.55	103.1	1.504	0.600641
SC	9	SC9	191.37	71.77	119.6	1.6664	0.624967
SC	9	SC9	176.13	70	106.13	1.5161	0.602566
SC	10	SC10	158.36	57.17	101.19	1.77	0.638987
SC	10	SC10	130.38	54.11	76.27	1.4095	0.584982
SC	10	SC10	105.91	47.95	57.96	1.2088	0.547257
SC	10	SC10	112.72	44.08	68.64	1.5572	0.608943
SC	10	SC10	91.37	43.9	47.47	1.0813	0.519536
SC	11	SC11	57.43	35.06	22.37	0.638	0.389518
SC	11	SC11	88.68	45.12	43.56	0.9654	0.491204
SC	11	SC11	98.41	29.79	68.62	2.3035	0.697287
SC	11	SC11	127.04	45.15	81.89	1.8137	0.6446
SC	11	SC11	113.8	38.65	75.15	1.9444	0.660369
SC	12	SC12	101.36	54.92	46.44	0.8456	0.458169
SC	12	SC12	108.07	64.4	43.67	0.6781	0.40409
SC	12	SC12	112.94	69.45	43.49	0.6262	0.385072
SC	12	SC12	76.68	40.05	36.63	0.9146	0.4777
SC	12	SC12	104.63	51.5	53.13	1.0317	0.507789
SC	13	SC13	90.1	44.92	45.18	1.0058	0.501443
SC	13	SC13	135.26	64.02	71.24	1.1128	0.526689
SC	13	SC13	140.36	63.31	77.05	1.217	0.548946
SC	13	SC13	63.52	27.4	36.12	1.3182	0.56864
SC	13	SC13	66.2	31.66	34.54	1.091	0.521752
SC	13	SC13	93.02	39.02	54	1.3839	0.58052
SC	13	SC13	115.66	47.56	68.1	1.4319	0.588795
SC	14	SC14	77.64	22.67	54.97	2.4248	0.708011
SC	14	SC14	65.34	20.92	44.42	2.1233	0.679829
SC	14	SC14	144.15	54.09	90.06	1.665	0.624766
SC	14	SC14	138.18	50.56	87.62	1.733	0.6341
SC	15	SC15	160.27	64.37	95.9	1.4898	0.598365
SC	15	SC15	128.58	50.85	77.73	1.5286	0.604526
SC	15	SC15	110.48	47.82	62.66	1.3103	0.567161
SC	15	SC15	118.07	49.65	68.42	1.378	0.579487
SC	15	SC15	53.12	30.14	22.98	0.7624	0.432605
SC	16	SC16	74.99	38.59	36.4	0.9432	0.485398
SC	16	SC16	71.06	37.8	33.26	0.8799	0.468055
SC	16	SC16	79.48	39.36	40.12	1.0193	0.504781
SC	16	SC16	66.2	39.01	27.19	0.697	0.410725
SC	16	SC16	74.98	36.51	38.47	1.0537	0.51307
SC	16	SC16	150.67	65.82	84.85	1.2891	0.563151
SC	17	SC17	167.21	82.35	84.86	1.0305	0.507506
SC	17	SC17	133.57	62.26	71.31	1.1454	0.533877
SC	17	SC17	84.83	51	33.83	0.6633	0.398798
SC	17	SC17	67.52	37.66	29.86	0.7929	0.442239
SC	17	SC17	68.24	40.08	28.16	0.7026	0.412661
SC	19	SC19	47.74	22.66	25.08	1.1068	0.525346
SC	19	SC19	104.66	41.57	63.09	1.5177	0.602809
SC	19	SC19	99.18	39.84	59.34	1.4895	0.598306
SC	19	SC19	105.38	35	70.38	2.0109	0.667869
SC	19	SC19	53.12	24.35	28.77	1.1815	0.541604
SC	20	SC20	74.6	35.72	38.88	1.0885	0.52118
SC	20	SC20	74.58	34.64	39.94	1.153	0.535532
SC	20	SC20	126.72	60.86	65.86	1.0822	0.519729
SC	20	SC20	164.08	80	84.08	1.051	0.512433
SC	20	SC20	159.29	79.6	79.69	1.0011	0.500282
SC	21	SC21	119.63	64.1	55.53	0.8663	0.464181
SC	21	SC21	101.55	54.4	47.15	0.8667	0.464303
SC	21	SC21	83.15	40.62	42.53	1.047	0.511485
SC	21	SC21	84.17	38.45	45.72	1.1891	0.543186
SC	21	SC21	67.35	37.5	29.85	0.796	0.443207
SM	1	SM1	19.14	18.82	0.32	0.0170032	0.0167189
SM	1	SM1	23.94	23.44	0.5	0.0213311	0.0208855
SM	1	SM1	23.67	23.25	0.42	0.0180645	0.017744
SM	1	SM1	21.71	21.35	0.36	0.0168618	0.0165822
SM	1	SM1	23.92	23.48	0.44	0.0187394	0.0183946
SM	2	SM2	28.69	28.05	0.64	0.0228164	0.0223074
SM	2	SM2	28.23	27.59	0.64	0.0231968	0.0226709
SM	2	SM2	26.43	25.89	0.54	0.0208575	0.0204313
SM	2	SM2	28.02	27.47	0.55	0.0200218	0.0196288
SM	2	SM2	27.35	26.77	0.58	0.021666	0.0212066
SM	3	SM3	23.96	23.49	0.47	0.0200085	0.019616
SM	3	SM3	25.3	24.84	0.46	0.0185185	0.0181818
SM	3	SM3	24.24	23.8	0.44	0.0184874	0.0181518
SM	3	SM3	23.58	23.23	0.35	0.0150667	0.0148431
SM	3	SM3	26	25.4	0.6	0.023622	0.0230769
SM	4	SM4	24.37	23.87	0.5	0.0209468	0.020517
SM	4	SM4	23.77	23.39	0.38	0.0162463	0.0159865
SM	4	SM4	22.71	22.24	0.47	0.0211331	0.0206957
SM	4	SM4	24.28	23.81	0.47	0.0197396	0.0193575
SM	4	SM4	24.44	23.95	0.49	0.0204593	0.0200491
SM	5	SM5	25.32	24.89	0.43	0.017276	0.0169826
SM	5	SM5	24.7	24.27	0.43	0.0177173	0.0174089
SM	5	SM5	25.05	24.56	0.49	0.0199511	0.0195609
SM	5	SM5	25.22	24.79	0.43	0.0173457	0.01705
SM	5	SM5	24.21	23.81	0.4	0.0167997	0.0165221
SM	6	SM6	17.68	17.35	0.33	0.0190202	0.0186652
SM	6	SM6	19.02	18.7	0.32	0.0171123	0.0168244
SM	6	SM6	19.33	18.9	0.43	0.0227513	0.0222452
SM	6	SM6	18.23	17.93	0.3	0.0167317	0.0164564
SM	6	SM6	15.12	14.8	0.32	0.0216216	0.021164
SM	7	SM7	26.51	26.04	0.47	0.0180492	0.0177292
SM	7	SM7	26.44	25.99	0.45	0.0173144	0.0170197
SM	7	SM7	25.91	25.33	0.58	0.0228978	0.0223852
SM	7	SM7	24.51	24.1	0.41	0.0170124	0.0167279
SM	7	SM7	24.77	24.33	0.44	0.0180847	0.0177634
SM	8	SM8	21.65	21.06	0.59	0.0280152	0.0272517
SM	8	SM8	21.75	21.44	0.31	0.014459	0.0142529
SM	8	SM8	24.27	23.82	0.45	0.0188917	0.0185414
SM	8	SM8	22.12	21.69	0.43	0.0198248	0.0194394
SM	8	SM8	23.85	23.41	0.44	0.0187954	0.0184486
SM	9	SM9	29.59	28.85	0.74	0.0256499	0.0250084
SM	9	SM9	29.32	28.72	0.6	0.0208914	0.0204638
SM	9	SM9	29.96	29.3	0.66	0.0225256	0.0220294
SM	9	SM9	28.9	28.29	0.61	0.0215624	0.0211073
SM	10	SM10	26.65	26.05	0.6	0.0230326	0.0225141
SM	10	SM10	27.37	26.99	0.38	0.0140793	0.0138838
SM	10	SM10	26.14	25.57	0.57	0.0222917	0.0218057
SM	10	SM10	26.01	25.42	0.59	0.0232101	0.0226836
SM	10	SM10	27.56	26.89	0.67	0.0249163	0.0243106
VC	1	VC1	5.84	5.43	0.41	0.0755064	0.0702055
VC	1	VC1	6.32	5.84	0.48	0.0821918	0.0759494
VC	1	VC1	5.08	4.73	0.35	0.0739958	0.0688976
VC	1	VC1	4.46	4.22	0.24	0.056872	0.0538117
VC	1	VC1	4.64	4.33	0.31	0.0715935	0.0668103
VC	1	VC1	4.77	4.48	0.29	0.0647321	0.0607966
VC	2	VC2	4.23	4.05	0.18	0.0444444	0.0425532
VC	2	VC2	4.64	4.35	0.29	0.0666667	0.0625
VC	2	VC2	4.76	4.44	0.32	0.0720721	0.0672269
VC	2	VC2	5.2	4.92	0.28	0.0569106	0.0538462
VC	2	VC2	4.83	4.45	0.38	0.0853933	0.0786749
VC	3	VC3	5.04	4.7	0.34	0.0723404	0.0674603
VC	3	VC3	5.14	4.66	0.48	0.103004	0.0933852
VC	3	VC3	4.84	4.68	0.16	0.034188	0.0330579
VC	3	VC3	5.6	5.28	0.32	0.0606061	0.0571429
VC	3	VC3	4.22	3.98	0.24	0.0603015	0.056872
VC	4	VC4	5	4.71	0.29	0.0615711	0.058
VC	4	VC4	5.41	5.08	0.33	0.0649606	0.0609982
VC	4	VC4	4.83	4.55	0.28	0.0615385	0.057971
VC	4	VC4	5.36	5.01	0.35	0.0698603	0.0652985
VC	4	VC4	5.05	4.63	0.42	0.0907127	0.0831683
VC	4	VC4	5.08	4.76	0.32	0.0672269	0.0629921
VC	5	VC5	6.37	5.89	0.48	0.0814941	0.0753532
VC	5	VC5	6.28	5.81	0.47	0.080895	0.0748408
VC	5	VC5	5.06	4.86	0.2	0.0411523	0.0395257
VC	5	VC5	5.14	4.88	0.26	0.0532787	0.0505837
VC	5	VC5	5.22	4.94	0.28	0.0566802	0.0536398
VC	6	VC6	4.81	4.5	0.31	0.0688889	0.0644491
VC	6	VC6	4.78	4.44	0.34	0.0765766	0.0711297
VC	6	VC6	4.64	4.29	0.35	0.0815851	0.075431
VC	6	VC6	4.42	4.11	0.31	0.0754258	0.0701357
VC	6	VC6	4.67	4.31	0.36	0.0835267	0.0770878
VC	7	VC7	3.23	3.02	0.21	0.0695364	0.0650155
VC	7	VC7	3.5	3.28	0.22	0.0670732	0.0628571
VC	7	VC7	3.79	3.52	0.27	0.0767045	0.0712401
VC	7	VC7	3.73	3.53	0.2	0.0566572	0.0536193
VC	7	VC7	3.92	3.7	0.22	0.0594595	0.0561224
VC	8	VC8	4.65	4.42	0.23	0.0520362	0.0494624
VC	8	VC8	5.19	4.9	0.29	0.0591837	0.0558767
VC	8	VC8	5.36	5.03	0.33	0.0656064	0.0615672
VC	8	VC8	5.31	5.03	0.28	0.055666	0.0527307
VC	8	VC8	5.17	4.88	0.29	0.0594262	0.0560928
